# Supplementary material for: Computational biology and in vitro studies for anticipating cancer-related molecular targets of sweet wormwood (Artemisia annua)
Source: BMC Complement Med Ther. 2023 Sep 8;23:312. doi: 10.1186/s12906-023-04135-0 (PMC10492370; doi:10.1186/s12906-023-04135-0)
Supplement: Supplementary file 7 — Supplementary Material 7: Table S1: Cancer-related target genes retrieved from Genecards database. [file 12906_2023_4135_MOESM7_ESM.csv]

Gene Symbol	Description	Category	Gifts	GC Id	Relevance score	GeneCards Link
BRCA2	BRCA2 DNA Repair Associated	Protein Coding	46	GC13P032315	208.747818	https://www.genecards.org/cgi-bin/carddisp.pl?gene=BRCA2
BRCA1	BRCA1 DNA Repair Associated	Protein Coding	48	GC17M043044	200.6266327	https://www.genecards.org/cgi-bin/carddisp.pl?gene=BRCA1
TP53	Tumor Protein P53	Protein Coding	50	GC17M007661	153.520752	https://www.genecards.org/cgi-bin/carddisp.pl?gene=TP53
ATM	ATM Serine/Threonine Kinase	Protein Coding	50	GC11P108222	128.6993866	https://www.genecards.org/cgi-bin/carddisp.pl?gene=ATM
MSH2	MutS Homolog 2	Protein Coding	46	GC02P047403	121.1186981	https://www.genecards.org/cgi-bin/carddisp.pl?gene=MSH2
CHEK2	Checkpoint Kinase 2	Protein Coding	50	GC22M028687	120.4681396	https://www.genecards.org/cgi-bin/carddisp.pl?gene=CHEK2
MSH6	MutS Homolog 6	Protein Coding	48	GC02P047695	120.3857498	https://www.genecards.org/cgi-bin/carddisp.pl?gene=MSH6
APC	APC Regulator Of WNT Signaling Pathway	Protein Coding	46	GC05P112707	118.5966034	https://www.genecards.org/cgi-bin/carddisp.pl?gene=APC
MLH1	MutL Homolog 1	Protein Coding	46	GC03P036993	118.4364548	https://www.genecards.org/cgi-bin/carddisp.pl?gene=MLH1
PALB2	Partner And Localizer Of BRCA2	Protein Coding	42	GC16M023603	114.4415054	https://www.genecards.org/cgi-bin/carddisp.pl?gene=PALB2
PTEN	Phosphatase And Tensin Homolog	Protein Coding	50	GC10P092487	112.7020493	https://www.genecards.org/cgi-bin/carddisp.pl?gene=PTEN
CDH1	Cadherin 1	Protein Coding	48	GC16P068737	110.9582062	https://www.genecards.org/cgi-bin/carddisp.pl?gene=CDH1
BRIP1	BRCA1 Interacting Helicase 1	Protein Coding	46	GC17M061679	103.3778076	https://www.genecards.org/cgi-bin/carddisp.pl?gene=BRIP1
PMS2	PMS1 Homolog 2, Mismatch Repair System Component	Protein Coding	46	GC07M005973	98.16617584	https://www.genecards.org/cgi-bin/carddisp.pl?gene=PMS2
EGFR	Epidermal Growth Factor Receptor	Protein Coding	51	GC07P055019	98.0588913	https://www.genecards.org/cgi-bin/carddisp.pl?gene=EGFR
KRAS	KRAS Proto-Oncogene, GTPase	Protein Coding	49	GC12M025204	94.05987549	https://www.genecards.org/cgi-bin/carddisp.pl?gene=KRAS
NBN	Nibrin	Protein Coding	45	GC08M089933	91.13634491	https://www.genecards.org/cgi-bin/carddisp.pl?gene=NBN
POLE	DNA Polymerase Epsilon, Catalytic Subunit	Protein Coding	47	GC12M132689	90.72703552	https://www.genecards.org/cgi-bin/carddisp.pl?gene=POLE
PIK3CA	Phosphatidylinositol-4,5-Bisphosphate 3-Kinase Catalytic Subunit Alpha	Protein Coding	50	GC03P179148	88.70152283	https://www.genecards.org/cgi-bin/carddisp.pl?gene=PIK3CA
ERBB2	Erb-B2 Receptor Tyrosine Kinase 2	Protein Coding	52	GC17P039687	87.40770721	https://www.genecards.org/cgi-bin/carddisp.pl?gene=ERBB2
CDKN2A	Cyclin Dependent Kinase Inhibitor 2A	Protein Coding	48	GC09M021967	85.74163055	https://www.genecards.org/cgi-bin/carddisp.pl?gene=CDKN2A
BARD1	BRCA1 Associated RING Domain 1	Protein Coding	45	GC02M214725	85.47516632	https://www.genecards.org/cgi-bin/carddisp.pl?gene=BARD1
MUTYH	MutY DNA Glycosylase	Protein Coding	44	GC01M045329	84.03399658	https://www.genecards.org/cgi-bin/carddisp.pl?gene=MUTYH
RAD51D	RAD51 Paralog D	Protein Coding	38	GC17M035092	83.34822845	https://www.genecards.org/cgi-bin/carddisp.pl?gene=RAD51D
C11orf65	Chromosome 11 Open Reading Frame 65	Protein Coding	30	GC11M108308	79.01122284	https://www.genecards.org/cgi-bin/carddisp.pl?gene=C11orf65
MIR21	MicroRNA 21	RNA Gene	24	GC17P059841	78.19390106	https://www.genecards.org/cgi-bin/carddisp.pl?gene=MIR21
POLD1	DNA Polymerase Delta 1, Catalytic Subunit	Protein Coding	45	GC19P067164	77.51602936	https://www.genecards.org/cgi-bin/carddisp.pl?gene=POLD1
RAD50	RAD50 Double Strand Break Repair Protein	Protein Coding	48	GC05P132556	76.20594025	https://www.genecards.org/cgi-bin/carddisp.pl?gene=RAD50
AKT1	AKT Serine/Threonine Kinase 1	Protein Coding	50	GC14M104769	75.88845062	https://www.genecards.org/cgi-bin/carddisp.pl?gene=AKT1
BRAF	B-Raf Proto-Oncogene, Serine/Threonine Kinase	Protein Coding	50	GC07M140737	75.71426392	https://www.genecards.org/cgi-bin/carddisp.pl?gene=BRAF
RAD51C	RAD51 Paralog C	Protein Coding	42	GC17P058692	75.03759003	https://www.genecards.org/cgi-bin/carddisp.pl?gene=RAD51C
SMAD4	SMAD Family Member 4	Protein Coding	48	GC18P051028	71.45275116	https://www.genecards.org/cgi-bin/carddisp.pl?gene=SMAD4
STK11	Serine/Threonine Kinase 11	Protein Coding	47	GC19P001177	71.23679352	https://www.genecards.org/cgi-bin/carddisp.pl?gene=STK11
AXIN2	Axin 2	Protein Coding	46	GC17M065528	70.56395721	https://www.genecards.org/cgi-bin/carddisp.pl?gene=AXIN2
MIR34A	MicroRNA 34a	RNA Gene	23	GC01M009151	69.40382385	https://www.genecards.org/cgi-bin/carddisp.pl?gene=MIR34A
MET	MET Proto-Oncogene, Receptor Tyrosine Kinase	Protein Coding	51	GC07P116672	69.38075256	https://www.genecards.org/cgi-bin/carddisp.pl?gene=MET
CTNNB1	Catenin Beta 1	Protein Coding	50	GC03P041236	68.91358185	https://www.genecards.org/cgi-bin/carddisp.pl?gene=CTNNB1
RAD51L3-RFFL	RAD51L3-RFFL Readthrough	RNA Gene	10	GC17M035009	68.75642395	https://www.genecards.org/cgi-bin/carddisp.pl?gene=RAD51L3-RFFL
RET	Ret Proto-Oncogene	Protein Coding	51	GC10P043182	67.94767761	https://www.genecards.org/cgi-bin/carddisp.pl?gene=RET
MIR221	MicroRNA 221	RNA Gene	21	GC0XM045746	64.38063812	https://www.genecards.org/cgi-bin/carddisp.pl?gene=MIR221
RB1	RB Transcriptional Corepressor 1	Protein Coding	45	GC13P048303	64.26035309	https://www.genecards.org/cgi-bin/carddisp.pl?gene=RB1
NF1	Neurofibromin 1	Protein Coding	46	GC17P031094	62.32249069	https://www.genecards.org/cgi-bin/carddisp.pl?gene=NF1
MRE11	MRE11 Homolog, Double Strand Break Repair Nuclease	Protein Coding	39	GC11M096553	61.79754257	https://www.genecards.org/cgi-bin/carddisp.pl?gene=MRE11
MIR17	MicroRNA 17	RNA Gene	20	GC13P091350	61.29168701	https://www.genecards.org/cgi-bin/carddisp.pl?gene=MIR17
ESR1	Estrogen Receptor 1	Protein Coding	50	GC06P151656	59.34645462	https://www.genecards.org/cgi-bin/carddisp.pl?gene=ESR1
MIR222	MicroRNA 222	RNA Gene	21	GC0XM045747	59.07229996	https://www.genecards.org/cgi-bin/carddisp.pl?gene=MIR222
MIR145	MicroRNA 145	RNA Gene	22	GC05P149430	57.34517288	https://www.genecards.org/cgi-bin/carddisp.pl?gene=MIR145
CASP8	Caspase 8	Protein Coding	49	GC02P201233	57.19864273	https://www.genecards.org/cgi-bin/carddisp.pl?gene=CASP8
MIR200B	MicroRNA 200b	RNA Gene	21	GC01P001167	56.83291626	https://www.genecards.org/cgi-bin/carddisp.pl?gene=MIR200B
MIR146A	MicroRNA 146a	RNA Gene	22	GC05P160485	56.67399979	https://www.genecards.org/cgi-bin/carddisp.pl?gene=MIR146A
MLH3	MutL Homolog 3	Protein Coding	41	GC14M075013	56.67159653	https://www.genecards.org/cgi-bin/carddisp.pl?gene=MLH3
AR	Androgen Receptor	Protein Coding	50	GC0XP067544	56.24862671	https://www.genecards.org/cgi-bin/carddisp.pl?gene=AR
CCND1	Cyclin D1	Protein Coding	49	GC11P069641	55.62799835	https://www.genecards.org/cgi-bin/carddisp.pl?gene=CCND1
MIR20A	MicroRNA 20a	RNA Gene	20	GC13P091555	55.56176758	https://www.genecards.org/cgi-bin/carddisp.pl?gene=MIR20A
FGFR3	Fibroblast Growth Factor Receptor 3	Protein Coding	52	GC04P001795	55.41162491	https://www.genecards.org/cgi-bin/carddisp.pl?gene=FGFR3
MIR200C	MicroRNA 200c	RNA Gene	21	GC12P021094	55.23899841	https://www.genecards.org/cgi-bin/carddisp.pl?gene=MIR200C
EPCAM	Epithelial Cell Adhesion Molecule	Protein Coding	46	GC02P047345	55.07959747	https://www.genecards.org/cgi-bin/carddisp.pl?gene=EPCAM
MIR141	MicroRNA 141	RNA Gene	22	GC12P021095	54.17369843	https://www.genecards.org/cgi-bin/carddisp.pl?gene=MIR141
MIR205	MicroRNA 205	RNA Gene	21	GC01P209432	53.83101654	https://www.genecards.org/cgi-bin/carddisp.pl?gene=MIR205
HOXB13	Homeobox B13	Protein Coding	41	GC17M048960	53.63634491	https://www.genecards.org/cgi-bin/carddisp.pl?gene=HOXB13
NRAS	NRAS Proto-Oncogene, GTPase	Protein Coding	47	GC01M114704	53.5593071	https://www.genecards.org/cgi-bin/carddisp.pl?gene=NRAS
FGFR2	Fibroblast Growth Factor Receptor 2	Protein Coding	52	GC10M121478	53.45225143	https://www.genecards.org/cgi-bin/carddisp.pl?gene=FGFR2
MIR126	MicroRNA 126	RNA Gene	22	GC09P136670	53.35377502	https://www.genecards.org/cgi-bin/carddisp.pl?gene=MIR126
HRAS	HRas Proto-Oncogene, GTPase	Protein Coding	50	GC11M003189	52.50271988	https://www.genecards.org/cgi-bin/carddisp.pl?gene=HRAS
CTNNA1	Catenin Alpha 1	Protein Coding	45	GC05P138613	52.19825363	https://www.genecards.org/cgi-bin/carddisp.pl?gene=CTNNA1
MIR125A	MicroRNA 125a	RNA Gene	22	GC19P067235	51.87646866	https://www.genecards.org/cgi-bin/carddisp.pl?gene=MIR125A
MIR200A	MicroRNA 200a	RNA Gene	21	GC01P003859	50.61565018	https://www.genecards.org/cgi-bin/carddisp.pl?gene=MIR200A
TGFBR2	Transforming Growth Factor Beta Receptor 2	Protein Coding	49	GC03P030623	50.54066086	https://www.genecards.org/cgi-bin/carddisp.pl?gene=TGFBR2
MIR127	MicroRNA 127	RNA Gene	21	GC14P109654	49.73818207	https://www.genecards.org/cgi-bin/carddisp.pl?gene=MIR127
RAD51	RAD51 Recombinase	Protein Coding	50	GC15P040694	49.60337067	https://www.genecards.org/cgi-bin/carddisp.pl?gene=RAD51
BLM	BLM RecQ Like Helicase	Protein Coding	47	GC15P090717	49.53709793	https://www.genecards.org/cgi-bin/carddisp.pl?gene=BLM
ALK	ALK Receptor Tyrosine Kinase	Protein Coding	50	GC02M029190	48.71970749	https://www.genecards.org/cgi-bin/carddisp.pl?gene=ALK
SMARCA4	SWI/SNF Related, Matrix Associated, Actin Dependent Regulator Of Chromatin, Subfamily A, Member 4	Protein Coding	48	GC19P010932	48.09392166	https://www.genecards.org/cgi-bin/carddisp.pl?gene=SMARCA4
MIR155	MicroRNA 155	RNA Gene	21	GC21P025573	47.83636856	https://www.genecards.org/cgi-bin/carddisp.pl?gene=MIR155
MIR143	MicroRNA 143	RNA Gene	25	GC05P149410	47.81238174	https://www.genecards.org/cgi-bin/carddisp.pl?gene=MIR143
MIR203A	MicroRNA 203a	RNA Gene	20	GC14P109723	47.77659225	https://www.genecards.org/cgi-bin/carddisp.pl?gene=MIR203A
MIR31	MicroRNA 31	RNA Gene	20	GC09M021761	47.64118195	https://www.genecards.org/cgi-bin/carddisp.pl?gene=MIR31
BMPR1A	Bone Morphogenetic Protein Receptor Type 1A	Protein Coding	48	GC10P092414	46.99714661	https://www.genecards.org/cgi-bin/carddisp.pl?gene=BMPR1A
MIR15A	MicroRNA 15a	RNA Gene	17	GC13M050049	46.86320114	https://www.genecards.org/cgi-bin/carddisp.pl?gene=MIR15A
MIR34C	MicroRNA 34c	RNA Gene	22	GC11P111716	46.71820068	https://www.genecards.org/cgi-bin/carddisp.pl?gene=MIR34C
MIR27A	MicroRNA 27a	RNA Gene	23	GC19M014484	46.5450058	https://www.genecards.org/cgi-bin/carddisp.pl?gene=MIR27A
TERT	Telomerase Reverse Transcriptase	Protein Coding	49	GC05M001253	46.29574966	https://www.genecards.org/cgi-bin/carddisp.pl?gene=TERT
DICER1	Dicer 1, Ribonuclease III	Protein Coding	46	GC14M095086	46.11032104	https://www.genecards.org/cgi-bin/carddisp.pl?gene=DICER1
FANCC	FA Complementation Group C	Protein Coding	46	GC09M095099	46.10146332	https://www.genecards.org/cgi-bin/carddisp.pl?gene=FANCC
MSH3	MutS Homolog 3	Protein Coding	42	GC05P080654	46.00620651	https://www.genecards.org/cgi-bin/carddisp.pl?gene=MSH3
BAP1	BRCA1 Associated Protein 1	Protein Coding	46	GC03M052401	45.67429352	https://www.genecards.org/cgi-bin/carddisp.pl?gene=BAP1
PTCH1	Patched 1	Protein Coding	48	GC09M095442	45.47411346	https://www.genecards.org/cgi-bin/carddisp.pl?gene=PTCH1
MIR210	MicroRNA 210	RNA Gene	21	GC11M003193	44.37320328	https://www.genecards.org/cgi-bin/carddisp.pl?gene=MIR210
KIT	KIT Proto-Oncogene, Receptor Tyrosine Kinase	Protein Coding	50	GC04P054657	43.95752716	https://www.genecards.org/cgi-bin/carddisp.pl?gene=KIT
XRCC2	X-Ray Repair Cross Complementing 2	Protein Coding	41	GC07M152644	43.35164261	https://www.genecards.org/cgi-bin/carddisp.pl?gene=XRCC2
MDM2	MDM2 Proto-Oncogene	Protein Coding	51	GC12P068808	43.31159973	https://www.genecards.org/cgi-bin/carddisp.pl?gene=MDM2
TSC1	TSC Complex Subunit 1	Protein Coding	45	GC09M132891	43.19271088	https://www.genecards.org/cgi-bin/carddisp.pl?gene=TSC1
FLCN	Folliculin	Protein Coding	41	GC17M017212	42.95686722	https://www.genecards.org/cgi-bin/carddisp.pl?gene=FLCN
TSC2	TSC Complex Subunit 2	Protein Coding	48	GC16P011696	42.95485687	https://www.genecards.org/cgi-bin/carddisp.pl?gene=TSC2
MIR34B	MicroRNA 34b	RNA Gene	22	GC11P111907	42.81667328	https://www.genecards.org/cgi-bin/carddisp.pl?gene=MIR34B
CDKN1B	Cyclin Dependent Kinase Inhibitor 1B	Protein Coding	45	GC12P021339	42.72163773	https://www.genecards.org/cgi-bin/carddisp.pl?gene=CDKN1B
MIR106B	MicroRNA 106b	RNA Gene	22	GC07M101892	42.62271118	https://www.genecards.org/cgi-bin/carddisp.pl?gene=MIR106B
BAX	BCL2 Associated X, Apoptosis Regulator	Protein Coding	47	GC19P048954	42.37482452	https://www.genecards.org/cgi-bin/carddisp.pl?gene=BAX
MIRLET7C	MicroRNA Let-7c	RNA Gene	22	GC21P016551	42.09877777	https://www.genecards.org/cgi-bin/carddisp.pl?gene=MIRLET7C
MIR451A	MicroRNA 451a	RNA Gene	19	GC17M028861	41.75453568	https://www.genecards.org/cgi-bin/carddisp.pl?gene=MIR451A
KLF6	Kruppel Like Factor 6	Protein Coding	41	GC10M003779	41.36021805	https://www.genecards.org/cgi-bin/carddisp.pl?gene=KLF6
MIR10B	MicroRNA 10b	RNA Gene	22	GC02P176150	41.19644928	https://www.genecards.org/cgi-bin/carddisp.pl?gene=MIR10B
XRCC3	X-Ray Repair Cross Complementing 3	Protein Coding	41	GC14M103697	40.97369385	https://www.genecards.org/cgi-bin/carddisp.pl?gene=XRCC3
MAP2K1	Mitogen-Activated Protein Kinase Kinase 1	Protein Coding	51	GC15P066386	40.47958374	https://www.genecards.org/cgi-bin/carddisp.pl?gene=MAP2K1
CDK4	Cyclin Dependent Kinase 4	Protein Coding	50	GC12M057743	40.39367676	https://www.genecards.org/cgi-bin/carddisp.pl?gene=CDK4
FANCM	FA Complementation Group M	Protein Coding	41	GC14P045135	40.37529373	https://www.genecards.org/cgi-bin/carddisp.pl?gene=FANCM
FASLG	Fas Ligand	Protein Coding	45	GC01P172628	40.2638855	https://www.genecards.org/cgi-bin/carddisp.pl?gene=FASLG
MIR93	MicroRNA 93	RNA Gene	22	GC07M101891	40.24645615	https://www.genecards.org/cgi-bin/carddisp.pl?gene=MIR93
PMS1	PMS1 Homolog 1, Mismatch Repair System Component	Protein Coding	41	GC02P189784	39.92406464	https://www.genecards.org/cgi-bin/carddisp.pl?gene=PMS1
MIR429	MicroRNA 429	RNA Gene	20	GC01P003860	39.75852966	https://www.genecards.org/cgi-bin/carddisp.pl?gene=MIR429
SRC	SRC Proto-Oncogene, Non-Receptor Tyrosine Kinase	Protein Coding	49	GC20P037344	39.69641876	https://www.genecards.org/cgi-bin/carddisp.pl?gene=SRC
MIR182	MicroRNA 182	RNA Gene	21	GC07M129770	39.62223816	https://www.genecards.org/cgi-bin/carddisp.pl?gene=MIR182
AOPEP	Aminopeptidase O (Putative)	Protein Coding	32	GC09P094728	39.5645256	https://www.genecards.org/cgi-bin/carddisp.pl?gene=AOPEP
AURKA	Aurora Kinase A	Protein Coding	49	GC20M056370	39.51427078	https://www.genecards.org/cgi-bin/carddisp.pl?gene=AURKA
MIR96	MicroRNA 96	RNA Gene	21	GC07M129774	39.49916077	https://www.genecards.org/cgi-bin/carddisp.pl?gene=MIR96
EP300	E1A Binding Protein P300	Protein Coding	49	GC22P041091	39.32019424	https://www.genecards.org/cgi-bin/carddisp.pl?gene=EP300
MIR30E	MicroRNA 30e	RNA Gene	22	GC01P040754	39.1437645	https://www.genecards.org/cgi-bin/carddisp.pl?gene=MIR30E
IGF2	Insulin Like Growth Factor 2	Protein Coding	46	GC11M003294	38.9937439	https://www.genecards.org/cgi-bin/carddisp.pl?gene=IGF2
IL1B	Interleukin 1 Beta	Protein Coding	45	GC02M112829	38.98865128	https://www.genecards.org/cgi-bin/carddisp.pl?gene=IL1B
MIR29A	MicroRNA 29a	RNA Gene	22	GC07M130876	38.44485092	https://www.genecards.org/cgi-bin/carddisp.pl?gene=MIR29A
SLC22A18	Solute Carrier Family 22 Member 18	Protein Coding	41	GC11P002899	38.16794205	https://www.genecards.org/cgi-bin/carddisp.pl?gene=SLC22A18
EPHB2	EPH Receptor B2	Protein Coding	49	GC01P022710	38.07680893	https://www.genecards.org/cgi-bin/carddisp.pl?gene=EPHB2
PPARG	Peroxisome Proliferator Activated Receptor Gamma	Protein Coding	50	GC03P012287	37.79986572	https://www.genecards.org/cgi-bin/carddisp.pl?gene=PPARG
FH	Fumarate Hydratase	Protein Coding	45	GC01M241499	37.64289093	https://www.genecards.org/cgi-bin/carddisp.pl?gene=FH
MIRLET7D	MicroRNA Let-7d	RNA Gene	22	GC09P094178	37.6427536	https://www.genecards.org/cgi-bin/carddisp.pl?gene=MIRLET7D
IRF1	Interferon Regulatory Factor 1	Protein Coding	45	GC05M132440	37.61708069	https://www.genecards.org/cgi-bin/carddisp.pl?gene=IRF1
MIR373	MicroRNA 373	RNA Gene	19	GC19P067350	37.5776825	https://www.genecards.org/cgi-bin/carddisp.pl?gene=MIR373
MIR214	MicroRNA 214	RNA Gene	22	GC01M172234	37.27949142	https://www.genecards.org/cgi-bin/carddisp.pl?gene=MIR214
RNASEL	Ribonuclease L	Protein Coding	43	GC01M182573	37.19586945	https://www.genecards.org/cgi-bin/carddisp.pl?gene=RNASEL
PIK3R1	Phosphoinositide-3-Kinase Regulatory Subunit 1	Protein Coding	49	GC05P068215	37.05210876	https://www.genecards.org/cgi-bin/carddisp.pl?gene=PIK3R1
MIR223	MicroRNA 223	RNA Gene	22	GC0XP066018	36.93991089	https://www.genecards.org/cgi-bin/carddisp.pl?gene=MIR223
MIR18A	MicroRNA 18a	RNA Gene	18	GC13P091560	36.86686325	https://www.genecards.org/cgi-bin/carddisp.pl?gene=MIR18A
RUNX1	RUNX Family Transcription Factor 1	Protein Coding	46	GC21M034787	36.86532974	https://www.genecards.org/cgi-bin/carddisp.pl?gene=RUNX1
MIRLET7G	MicroRNA Let-7g	RNA Gene	20	GC03M052268	36.40201187	https://www.genecards.org/cgi-bin/carddisp.pl?gene=MIRLET7G
MIR19A	MicroRNA 19a	RNA Gene	20	GC13P091554	36.07670975	https://www.genecards.org/cgi-bin/carddisp.pl?gene=MIR19A
PPM1D	Protein Phosphatase, Mg2+/Mn2+ Dependent 1D	Protein Coding	46	GC17P060600	36.02329636	https://www.genecards.org/cgi-bin/carddisp.pl?gene=PPM1D
MIR499A	MicroRNA 499a	RNA Gene	22	GC20P034990	35.92392349	https://www.genecards.org/cgi-bin/carddisp.pl?gene=MIR499A
MIR23B	MicroRNA 23b	RNA Gene	21	GC09P095085	35.92066956	https://www.genecards.org/cgi-bin/carddisp.pl?gene=MIR23B
MIR335	MicroRNA 335	RNA Gene	20	GC07P130496	35.84652328	https://www.genecards.org/cgi-bin/carddisp.pl?gene=MIR335
RAD54L	RAD54 Like	Protein Coding	45	GC01P046331	35.78288651	https://www.genecards.org/cgi-bin/carddisp.pl?gene=RAD54L
CDC73	Cell Division Cycle 73	Protein Coding	44	GC01P193121	35.73731613	https://www.genecards.org/cgi-bin/carddisp.pl?gene=CDC73
HNF1B	HNF1 Homeobox B	Protein Coding	41	GC17M037686	35.68654251	https://www.genecards.org/cgi-bin/carddisp.pl?gene=HNF1B
MIR204	MicroRNA 204	RNA Gene	24	GC09M070809	35.53713608	https://www.genecards.org/cgi-bin/carddisp.pl?gene=MIR204
SDHB	Succinate Dehydrogenase Complex Iron Sulfur Subunit B	Protein Coding	46	GC01M018063	35.43995667	https://www.genecards.org/cgi-bin/carddisp.pl?gene=SDHB
MEN1	Menin 1	Protein Coding	44	GC11M064803	35.21556854	https://www.genecards.org/cgi-bin/carddisp.pl?gene=MEN1
VHL	Von Hippel-Lindau Tumor Suppressor	Protein Coding	44	GC03P012458	35.01754379	https://www.genecards.org/cgi-bin/carddisp.pl?gene=VHL
KLLN	Killin, P53 Regulated DNA Replication Inhibitor	Protein Coding	29	GC10M087867	34.98554611	https://www.genecards.org/cgi-bin/carddisp.pl?gene=KLLN
MIR29C	MicroRNA 29c	RNA Gene	18	GC01M207802	34.95117569	https://www.genecards.org/cgi-bin/carddisp.pl?gene=MIR29C
PRKN	Parkin RBR E3 Ubiquitin Protein Ligase	Protein Coding	37	GC06M161348	34.89599991	https://www.genecards.org/cgi-bin/carddisp.pl?gene=PRKN
EGFR-AS1	EGFR Antisense RNA 1	RNA Gene	16	GC07M055179	34.88315201	https://www.genecards.org/cgi-bin/carddisp.pl?gene=EGFR-AS1
MYC	MYC Proto-Oncogene, BHLH Transcription Factor	Protein Coding	49	GC08P127735	34.82765579	https://www.genecards.org/cgi-bin/carddisp.pl?gene=MYC
DCC	DCC Netrin 1 Receptor	Protein Coding	45	GC18P052340	34.82728195	https://www.genecards.org/cgi-bin/carddisp.pl?gene=DCC
ERCC6	ERCC Excision Repair 6, Chromatin Remodeling Factor	Protein Coding	45	GC10M049454	34.53525162	https://www.genecards.org/cgi-bin/carddisp.pl?gene=ERCC6
ELAC2	ElaC Ribonuclease Z 2	Protein Coding	42	GC17M012991	34.34492111	https://www.genecards.org/cgi-bin/carddisp.pl?gene=ELAC2
MIR25	MicroRNA 25	RNA Gene	21	GC07M100093	34.27734375	https://www.genecards.org/cgi-bin/carddisp.pl?gene=MIR25
ABRAXAS1	Abraxas 1, BRCA1 A Complex Subunit	Protein Coding	29	GC04M083460	34.24315643	https://www.genecards.org/cgi-bin/carddisp.pl?gene=ABRAXAS1
ZFHX3	Zinc Finger Homeobox 3	Protein Coding	40	GC16M072782	34.19552231	https://www.genecards.org/cgi-bin/carddisp.pl?gene=ZFHX3
BUB1B	BUB1 Mitotic Checkpoint Serine/Threonine Kinase B	Protein Coding	48	GC15P040161	34.03358078	https://www.genecards.org/cgi-bin/carddisp.pl?gene=BUB1B
FBXW7	F-Box And WD Repeat Domain Containing 7	Protein Coding	43	GC04M152321	33.95028305	https://www.genecards.org/cgi-bin/carddisp.pl?gene=FBXW7
MSR1	Macrophage Scavenger Receptor 1	Protein Coding	44	GC08M016107	33.74214554	https://www.genecards.org/cgi-bin/carddisp.pl?gene=MSR1
MIR183	MicroRNA 183	RNA Gene	20	GC07M129827	33.49339294	https://www.genecards.org/cgi-bin/carddisp.pl?gene=MIR183
MIR146B	MicroRNA 146b	RNA Gene	21	GC10P102436	33.47382736	https://www.genecards.org/cgi-bin/carddisp.pl?gene=MIR146B
LRRC56	Leucine Rich Repeat Containing 56	Protein Coding	34	GC11P000518	33.41479492	https://www.genecards.org/cgi-bin/carddisp.pl?gene=LRRC56
MIR192	MicroRNA 192	RNA Gene	22	GC11M064891	33.40817261	https://www.genecards.org/cgi-bin/carddisp.pl?gene=MIR192
PHB1	Prohibitin 1	Protein Coding	36	GC17M049406	33.3745842	https://www.genecards.org/cgi-bin/carddisp.pl?gene=PHB1
STAT3	Signal Transducer And Activator Of Transcription 3	Protein Coding	50	GC17M042313	33.31167984	https://www.genecards.org/cgi-bin/carddisp.pl?gene=STAT3
MIR16-1	MicroRNA 16-1	RNA Gene	21	GC13M050048	32.88121796	https://www.genecards.org/cgi-bin/carddisp.pl?gene=MIR16-1
MAD1L1	Mitotic Arrest Deficient 1 Like 1	Protein Coding	44	GC07M001815	32.79457474	https://www.genecards.org/cgi-bin/carddisp.pl?gene=MAD1L1
LOC111589215	BRCA1 Promoter Region	Biological Region	3	GC17P056417	32.76868057	https://www.genecards.org/cgi-bin/carddisp.pl?gene=LOC111589215
ROS1	ROS Proto-Oncogene 1, Receptor Tyrosine Kinase	Protein Coding	45	GC06M117287	32.72772217	https://www.genecards.org/cgi-bin/carddisp.pl?gene=ROS1
MIRLET7B	MicroRNA Let-7b	RNA Gene	20	GC22P046119	32.71621704	https://www.genecards.org/cgi-bin/carddisp.pl?gene=MIRLET7B
MIR206	MicroRNA 206	RNA Gene	21	GC06P052144	32.4546814	https://www.genecards.org/cgi-bin/carddisp.pl?gene=MIR206
PALLD	Palladin, Cytoskeletal Associated Protein	Protein Coding	42	GC04P168497	32.40538025	https://www.genecards.org/cgi-bin/carddisp.pl?gene=PALLD
MIR185	MicroRNA 185	RNA Gene	22	GC22P035824	32.03104401	https://www.genecards.org/cgi-bin/carddisp.pl?gene=MIR185
MTOR	Mechanistic Target Of Rapamycin Kinase	Protein Coding	51	GC01M011106	31.97334671	https://www.genecards.org/cgi-bin/carddisp.pl?gene=MTOR
VEGFA	Vascular Endothelial Growth Factor A	Protein Coding	46	GC06P043770	31.95973778	https://www.genecards.org/cgi-bin/carddisp.pl?gene=VEGFA
IL6	Interleukin 6	Protein Coding	47	GC07P022725	31.81443024	https://www.genecards.org/cgi-bin/carddisp.pl?gene=IL6
MIR199B	MicroRNA 199b	RNA Gene	20	GC09M128244	31.77267647	https://www.genecards.org/cgi-bin/carddisp.pl?gene=MIR199B
HPC3	Prostate Cancer, Hereditary, 3	Genetic Locus	3	GC20U900275	31.76522636	https://www.genecards.org/cgi-bin/carddisp.pl?gene=HPC3
BCL2	BCL2 Apoptosis Regulator	Protein Coding	48	GC18M063123	31.75136566	https://www.genecards.org/cgi-bin/carddisp.pl?gene=BCL2
PCAP	Predisposing For Prostate Cancer	Genetic Locus	3	GC01U990208	31.49567795	https://www.genecards.org/cgi-bin/carddisp.pl?gene=PCAP
HPC4	Prostate Cancer, Hereditary, 4	Genetic Locus	2	GC07U901751	31.48116875	https://www.genecards.org/cgi-bin/carddisp.pl?gene=HPC4
PPP2R1B	Protein Phosphatase 2 Scaffold Subunit Abeta	Protein Coding	45	GC11M111695	31.33703804	https://www.genecards.org/cgi-bin/carddisp.pl?gene=PPP2R1B
MIR107	MicroRNA 107	RNA Gene	21	GC10M089600	31.10894394	https://www.genecards.org/cgi-bin/carddisp.pl?gene=MIR107
ERCC2	ERCC Excision Repair 2, TFIIH Core Complex Helicase Subunit	Protein Coding	46	GC19M045349	31.09723091	https://www.genecards.org/cgi-bin/carddisp.pl?gene=ERCC2
HPC14	Prostate Cancer, Hereditary, 14	Genetic Locus	2	GC11U901301	31.09472847	https://www.genecards.org/cgi-bin/carddisp.pl?gene=HPC14
DLC1	DLC1 Rho GTPase Activating Protein	Protein Coding	44	GC08M013083	31.08588028	https://www.genecards.org/cgi-bin/carddisp.pl?gene=DLC1
MIR486-1	MicroRNA 486-1	RNA Gene	18	GC08M041660	30.99498558	https://www.genecards.org/cgi-bin/carddisp.pl?gene=MIR486-1
HPC10	Prostate Cancer, Hereditary, 10	Genetic Locus	2	GC08U901117	30.93273926	https://www.genecards.org/cgi-bin/carddisp.pl?gene=HPC10
HPC6	Prostate Cancer, Susceptibility To	Genetic Locus	1	GC22U900503	30.92835426	https://www.genecards.org/cgi-bin/carddisp.pl?gene=HPC6
HPC5	Prostate Cancer, Hereditary, 5	Genetic Locus	2	GC03U900622	30.8314209	https://www.genecards.org/cgi-bin/carddisp.pl?gene=HPC5
MIR196A2	MicroRNA 196a-2	RNA Gene	23	GC12P055043	30.82195091	https://www.genecards.org/cgi-bin/carddisp.pl?gene=MIR196A2
SRD5A2	Steroid 5 Alpha-Reductase 2	Protein Coding	42	GC02M031522	30.77287102	https://www.genecards.org/cgi-bin/carddisp.pl?gene=SRD5A2
MIR140	MicroRNA 140	RNA Gene	24	GC16P069934	30.77014732	https://www.genecards.org/cgi-bin/carddisp.pl?gene=MIR140
HPC7	Prostate Cancer, Hereditary, 7	Genetic Locus	1	GC15U901009	30.74088097	https://www.genecards.org/cgi-bin/carddisp.pl?gene=HPC7
MSMB	Microseminoprotein Beta	Protein Coding	40	GC10M046033	30.68366241	https://www.genecards.org/cgi-bin/carddisp.pl?gene=MSMB
POLK	DNA Polymerase Kappa	Protein Coding	41	GC05P075511	30.65599442	https://www.genecards.org/cgi-bin/carddisp.pl?gene=POLK
HPC15	Prostate Cancer, Hereditary, 15	Genetic Locus	1	GC19U901018	30.54745102	https://www.genecards.org/cgi-bin/carddisp.pl?gene=HPC15
MIRLET7A1	MicroRNA Let-7a-1	RNA Gene	21	GC09P094175	30.52961922	https://www.genecards.org/cgi-bin/carddisp.pl?gene=MIRLET7A1
TNF	Tumor Necrosis Factor	Protein Coding	49	GC06P083695	30.36358452	https://www.genecards.org/cgi-bin/carddisp.pl?gene=TNF
SMARCB1	SWI/SNF Related, Matrix Associated, Actin Dependent Regulator Of Chromatin, Subfamily B, Member 1	Protein Coding	44	GC22P023786	30.09150696	https://www.genecards.org/cgi-bin/carddisp.pl?gene=SMARCB1
BUB1	BUB1 Mitotic Checkpoint Serine/Threonine Kinase	Protein Coding	47	GC02M110637	30.05724525	https://www.genecards.org/cgi-bin/carddisp.pl?gene=BUB1
MIR215	MicroRNA 215	RNA Gene	20	GC01M220117	29.98070908	https://www.genecards.org/cgi-bin/carddisp.pl?gene=MIR215
MIR100	MicroRNA 100	RNA Gene	21	GC11M122152	29.80233765	https://www.genecards.org/cgi-bin/carddisp.pl?gene=MIR100
MAP3K1	Mitogen-Activated Protein Kinase Kinase Kinase 1	Protein Coding	47	GC05P056815	29.80181694	https://www.genecards.org/cgi-bin/carddisp.pl?gene=MAP3K1
MIR193B	MicroRNA 193b	RNA Gene	21	GC16P014307	29.6965065	https://www.genecards.org/cgi-bin/carddisp.pl?gene=MIR193B
MIR128-2	MicroRNA 128-2	RNA Gene	21	GC03P035750	29.69155502	https://www.genecards.org/cgi-bin/carddisp.pl?gene=MIR128-2
MIR122	MicroRNA 122	RNA Gene	22	GC18P058451	29.66732025	https://www.genecards.org/cgi-bin/carddisp.pl?gene=MIR122
ARID1A	AT-Rich Interaction Domain 1A	Protein Coding	42	GC01P026693	29.64087105	https://www.genecards.org/cgi-bin/carddisp.pl?gene=ARID1A
MIR148A	MicroRNA 148a	RNA Gene	20	GC07M025993	29.43682671	https://www.genecards.org/cgi-bin/carddisp.pl?gene=MIR148A
RB1CC1	RB1 Inducible Coiled-Coil 1	Protein Coding	40	GC08M052622	29.37141609	https://www.genecards.org/cgi-bin/carddisp.pl?gene=RB1CC1
MCC	MCC Regulator Of WNT Signaling Pathway	Protein Coding	40	GC05M113022	29.29891777	https://www.genecards.org/cgi-bin/carddisp.pl?gene=MCC
MIR98	MicroRNA 98	RNA Gene	19	GC0XM053636	29.21067238	https://www.genecards.org/cgi-bin/carddisp.pl?gene=MIR98
MIRLET7A3	MicroRNA Let-7a-3	RNA Gene	20	GC22P046112	29.11989021	https://www.genecards.org/cgi-bin/carddisp.pl?gene=MIRLET7A3
MIR133B	MicroRNA 133b	RNA Gene	22	GC06P052148	29.08994865	https://www.genecards.org/cgi-bin/carddisp.pl?gene=MIR133B
SDHD	Succinate Dehydrogenase Complex Subunit D	Protein Coding	42	GC11P112087	28.90645409	https://www.genecards.org/cgi-bin/carddisp.pl?gene=SDHD
CDKN1A	Cyclin Dependent Kinase Inhibitor 1A	Protein Coding	46	GC06P083850	28.75180244	https://www.genecards.org/cgi-bin/carddisp.pl?gene=CDKN1A
HMMR	Hyaluronan Mediated Motility Receptor	Protein Coding	41	GC05P163480	28.52251816	https://www.genecards.org/cgi-bin/carddisp.pl?gene=HMMR
MIR128-1	MicroRNA 128-1	RNA Gene	19	GC02P135665	28.50215721	https://www.genecards.org/cgi-bin/carddisp.pl?gene=MIR128-1
MIR137	MicroRNA 137	RNA Gene	20	GC01M098046	28.48996544	https://www.genecards.org/cgi-bin/carddisp.pl?gene=MIR137
SDHA	Succinate Dehydrogenase Complex Flavoprotein Subunit A	Protein Coding	46	GC05P000208	28.41123199	https://www.genecards.org/cgi-bin/carddisp.pl?gene=SDHA
MIR150	MicroRNA 150	RNA Gene	22	GC19M049500	28.37909126	https://www.genecards.org/cgi-bin/carddisp.pl?gene=MIR150
SOX9	SRY-Box Transcription Factor 9	Protein Coding	44	GC17P072121	28.36697578	https://www.genecards.org/cgi-bin/carddisp.pl?gene=SOX9
OVCAS1	Ovarian Cancer, Epithelial, Susceptibility To	Genetic Locus	2	GC03U900587	28.23092079	https://www.genecards.org/cgi-bin/carddisp.pl?gene=OVCAS1
WWOX	WW Domain Containing Oxidoreductase	Protein Coding	45	GC16P078099	28.21826935	https://www.genecards.org/cgi-bin/carddisp.pl?gene=WWOX
MIR483	MicroRNA 483	RNA Gene	20	GC11M003297	28.14139748	https://www.genecards.org/cgi-bin/carddisp.pl?gene=MIR483
PDGFRA	Platelet Derived Growth Factor Receptor Alpha	Protein Coding	51	GC04P054229	28.14038658	https://www.genecards.org/cgi-bin/carddisp.pl?gene=PDGFRA
BCL10	BCL10 Immune Signaling Adaptor	Protein Coding	42	GC01M085265	28.03058815	https://www.genecards.org/cgi-bin/carddisp.pl?gene=BCL10
MIR130A	MicroRNA 130a	RNA Gene	21	GC11P057641	28.02237701	https://www.genecards.org/cgi-bin/carddisp.pl?gene=MIR130A
MIR331	MicroRNA 331	RNA Gene	20	GC12P095308	27.91689301	https://www.genecards.org/cgi-bin/carddisp.pl?gene=MIR331
MIRLET7E	MicroRNA Let-7e	RNA Gene	21	GC19P067234	27.79623604	https://www.genecards.org/cgi-bin/carddisp.pl?gene=MIRLET7E
MXI1	MAX Interactor 1, Dimerization Protein	Protein Coding	40	GC10P110208	27.71598625	https://www.genecards.org/cgi-bin/carddisp.pl?gene=MXI1
TGFB1	Transforming Growth Factor Beta 1	Protein Coding	49	GC19M041301	27.62846184	https://www.genecards.org/cgi-bin/carddisp.pl?gene=TGFB1
GALNT12	Polypeptide N-Acetylgalactosaminyltransferase 12	Protein Coding	39	GC09P098807	27.5375309	https://www.genecards.org/cgi-bin/carddisp.pl?gene=GALNT12
CYP2A6	Cytochrome P450 Family 2 Subfamily A Member 6	Protein Coding	46	GC19M040843	27.30123138	https://www.genecards.org/cgi-bin/carddisp.pl?gene=CYP2A6
MIR195	MicroRNA 195	RNA Gene	20	GC17M007018	27.29766464	https://www.genecards.org/cgi-bin/carddisp.pl?gene=MIR195
MIR372	MicroRNA 372	RNA Gene	17	GC19P067349	27.13404655	https://www.genecards.org/cgi-bin/carddisp.pl?gene=MIR372
POT1	Protection Of Telomeres 1	Protein Coding	41	GC07M124822	27.10233688	https://www.genecards.org/cgi-bin/carddisp.pl?gene=POT1
ATR	ATR Serine/Threonine Kinase	Protein Coding	50	GC03M142449	27.0615654	https://www.genecards.org/cgi-bin/carddisp.pl?gene=ATR
PTPN11	Protein Tyrosine Phosphatase Non-Receptor Type 11	Protein Coding	50	GC12P112418	26.9020195	https://www.genecards.org/cgi-bin/carddisp.pl?gene=PTPN11
TLR2	Toll Like Receptor 2	Protein Coding	49	GC04P153684	26.83140373	https://www.genecards.org/cgi-bin/carddisp.pl?gene=TLR2
MIR15B	MicroRNA 15b	RNA Gene	20	GC03P160404	26.69808769	https://www.genecards.org/cgi-bin/carddisp.pl?gene=MIR15B
CRCS2	Colorectal Cancer, Susceptibility To, 2	Genetic Locus	2	GC08U901124	26.68735504	https://www.genecards.org/cgi-bin/carddisp.pl?gene=CRCS2
IL1RN	Interleukin 1 Receptor Antagonist	Protein Coding	46	GC02P122460	26.63456535	https://www.genecards.org/cgi-bin/carddisp.pl?gene=IL1RN
CRCS11	Colorectal Cancer, Susceptibility To, 11	Genetic Locus	2	GC20U900444	26.60583496	https://www.genecards.org/cgi-bin/carddisp.pl?gene=CRCS11
CRCS9	Colorectal Cancer, Susceptibility To, 9	Genetic Locus	2	GC16U901133	26.60583496	https://www.genecards.org/cgi-bin/carddisp.pl?gene=CRCS9
ERCC1	ERCC Excision Repair 1, Endonuclease Non-Catalytic Subunit	Protein Coding	45	GC19M065924	26.57826805	https://www.genecards.org/cgi-bin/carddisp.pl?gene=ERCC1
CRCS5	Colorectal Cancer, Susceptibility To, 5	Genetic Locus	2	GC10U901096	26.56234932	https://www.genecards.org/cgi-bin/carddisp.pl?gene=CRCS5
CRCS6	Colorectal Cancer, Susceptibility To, 6	Genetic Locus	2	GC08U901098	26.56234932	https://www.genecards.org/cgi-bin/carddisp.pl?gene=CRCS6
CASP10	Caspase 10	Protein Coding	46	GC02P201182	26.50432777	https://www.genecards.org/cgi-bin/carddisp.pl?gene=CASP10
PTGS2	Prostaglandin-Endoperoxide Synthase 2	Protein Coding	47	GC01M186640	26.47277641	https://www.genecards.org/cgi-bin/carddisp.pl?gene=PTGS2
CD274	CD274 Molecule	Protein Coding	42	GC09P005450	26.46487808	https://www.genecards.org/cgi-bin/carddisp.pl?gene=CD274
MIR30D	MicroRNA 30d	RNA Gene	18	GC08M134804	26.40551758	https://www.genecards.org/cgi-bin/carddisp.pl?gene=MIR30D
NKX2-1	NK2 Homeobox 1	Protein Coding	44	GC14M036516	26.3451252	https://www.genecards.org/cgi-bin/carddisp.pl?gene=NKX2-1
CRCS7	Colorectal Cancer, Susceptibility To, 7	Genetic Locus	1	GC11U901214	26.32140732	https://www.genecards.org/cgi-bin/carddisp.pl?gene=CRCS7
CRCS8	Colorectal Cancer, Susceptibility To, 8	Genetic Locus	1	GC14U900916	26.32140732	https://www.genecards.org/cgi-bin/carddisp.pl?gene=CRCS8
SUFU	SUFU Negative Regulator Of Hedgehog Signaling	Protein Coding	41	GC10P102503	26.28795242	https://www.genecards.org/cgi-bin/carddisp.pl?gene=SUFU
MUC1	Mucin 1, Cell Surface Associated	Protein Coding	47	GC01M155185	26.19037437	https://www.genecards.org/cgi-bin/carddisp.pl?gene=MUC1
MIR106A	MicroRNA 106a	RNA Gene	20	GC0XM134313	26.17088318	https://www.genecards.org/cgi-bin/carddisp.pl?gene=MIR106A
RRAS2	RAS Related 2	Protein Coding	46	GC11M014299	26.11523628	https://www.genecards.org/cgi-bin/carddisp.pl?gene=RRAS2
CDKN3	Cyclin Dependent Kinase Inhibitor 3	Protein Coding	42	GC14P054398	26.0702858	https://www.genecards.org/cgi-bin/carddisp.pl?gene=CDKN3
MIR197	MicroRNA 197	RNA Gene	20	GC01P109549	25.92657661	https://www.genecards.org/cgi-bin/carddisp.pl?gene=MIR197
TNFRSF10B	TNF Receptor Superfamily Member 10b	Protein Coding	48	GC08M023020	25.89461517	https://www.genecards.org/cgi-bin/carddisp.pl?gene=TNFRSF10B
TP73	Tumor Protein P73	Protein Coding	45	GC01P003652	25.88014984	https://www.genecards.org/cgi-bin/carddisp.pl?gene=TP73
NQO2	N-Ribosyldihydronicotinamide:Quinone Reductase 2	Protein Coding	44	GC06P003246	25.87401199	https://www.genecards.org/cgi-bin/carddisp.pl?gene=NQO2
SMAD7	SMAD Family Member 7	Protein Coding	42	GC18M048919	25.83916664	https://www.genecards.org/cgi-bin/carddisp.pl?gene=SMAD7
MMP2	Matrix Metallopeptidase 2	Protein Coding	50	GC16P055390	25.74452782	https://www.genecards.org/cgi-bin/carddisp.pl?gene=MMP2
JAK2	Janus Kinase 2	Protein Coding	50	GC09P004985	25.67570686	https://www.genecards.org/cgi-bin/carddisp.pl?gene=JAK2
HERC2	HECT And RLD Domain Containing E3 Ubiquitin Protein Ligase 2	Protein Coding	44	GC15M028111	25.66340256	https://www.genecards.org/cgi-bin/carddisp.pl?gene=HERC2
MIR10A	MicroRNA 10a	RNA Gene	22	GC17M048579	25.64507103	https://www.genecards.org/cgi-bin/carddisp.pl?gene=MIR10A
GSTM1	Glutathione S-Transferase Mu 1	Protein Coding	40	GC01P109687	25.63747215	https://www.genecards.org/cgi-bin/carddisp.pl?gene=GSTM1
PDGFRL	Platelet Derived Growth Factor Receptor Like	Protein Coding	42	GC08P017576	25.60626602	https://www.genecards.org/cgi-bin/carddisp.pl?gene=PDGFRL
MIR26A1	MicroRNA 26a-1	RNA Gene	21	GC03P037969	25.5806675	https://www.genecards.org/cgi-bin/carddisp.pl?gene=MIR26A1
MXRA5	Matrix Remodeling Associated 5	Protein Coding	33	GC0XM003308	25.5749054	https://www.genecards.org/cgi-bin/carddisp.pl?gene=MXRA5
PLA2G2A	Phospholipase A2 Group IIA	Protein Coding	45	GC01M019975	25.44908714	https://www.genecards.org/cgi-bin/carddisp.pl?gene=PLA2G2A
CXCR4	C-X-C Motif Chemokine Receptor 4	Protein Coding	49	GC02M136114	25.44856644	https://www.genecards.org/cgi-bin/carddisp.pl?gene=CXCR4
HIF1A	Hypoxia Inducible Factor 1 Subunit Alpha	Protein Coding	45	GC14P061695	25.43798256	https://www.genecards.org/cgi-bin/carddisp.pl?gene=HIF1A
MT-CO1	Mitochondrially Encoded Cytochrome C Oxidase I	Protein Coding	34	GCMTP005906	25.43676567	https://www.genecards.org/cgi-bin/carddisp.pl?gene=MT-CO1
RAD54B	RAD54 Homolog B	Protein Coding	40	GC08M094371	25.4296093	https://www.genecards.org/cgi-bin/carddisp.pl?gene=RAD54B
EGF	Epidermal Growth Factor	Protein Coding	49	GC04P109912	25.39257431	https://www.genecards.org/cgi-bin/carddisp.pl?gene=EGF
MAP3K8	Mitogen-Activated Protein Kinase Kinase Kinase 8	Protein Coding	44	GC10P030510	25.391819	https://www.genecards.org/cgi-bin/carddisp.pl?gene=MAP3K8
MIRLET7I	MicroRNA Let-7i	RNA Gene	21	GC12P062606	25.35782623	https://www.genecards.org/cgi-bin/carddisp.pl?gene=MIRLET7I
MIR342	MicroRNA 342	RNA Gene	21	GC14P100109	25.34154892	https://www.genecards.org/cgi-bin/carddisp.pl?gene=MIR342
UCA1	Urothelial Cancer Associated 1	RNA Gene	22	GC19P015828	25.33019447	https://www.genecards.org/cgi-bin/carddisp.pl?gene=UCA1
GSTP1	Glutathione S-Transferase Pi 1	Protein Coding	48	GC11P067583	25.2812252	https://www.genecards.org/cgi-bin/carddisp.pl?gene=GSTP1
MIR9-3	MicroRNA 9-3	RNA Gene	20	GC15P089368	25.12150764	https://www.genecards.org/cgi-bin/carddisp.pl?gene=MIR9-3
MMP9	Matrix Metallopeptidase 9	Protein Coding	52	GC20P046008	24.99963188	https://www.genecards.org/cgi-bin/carddisp.pl?gene=MMP9
MIR502	MicroRNA 502	RNA Gene	17	GC0XP050014	24.95189285	https://www.genecards.org/cgi-bin/carddisp.pl?gene=MIR502
MIR520C	MicroRNA 520c	RNA Gene	19	GC19P067343	24.95168877	https://www.genecards.org/cgi-bin/carddisp.pl?gene=MIR520C
PTPRJ	Protein Tyrosine Phosphatase Receptor Type J	Protein Coding	46	GC11P048002	24.948843	https://www.genecards.org/cgi-bin/carddisp.pl?gene=PTPRJ
CASP3	Caspase 3	Protein Coding	47	GC04M184627	24.90904999	https://www.genecards.org/cgi-bin/carddisp.pl?gene=CASP3
MAPK1	Mitogen-Activated Protein Kinase 1	Protein Coding	49	GC22M021759	24.8499279	https://www.genecards.org/cgi-bin/carddisp.pl?gene=MAPK1
BSCL2	BSCL2 Lipid Droplet Biogenesis Associated, Seipin	Protein Coding	41	GC11M089635	24.82374382	https://www.genecards.org/cgi-bin/carddisp.pl?gene=BSCL2
FANCE	FA Complementation Group E	Protein Coding	40	GC06P083825	24.82051277	https://www.genecards.org/cgi-bin/carddisp.pl?gene=FANCE
FHIT	Fragile Histidine Triad Diadenosine Triphosphatase	Protein Coding	42	GC03M059747	24.76738739	https://www.genecards.org/cgi-bin/carddisp.pl?gene=FHIT
RBBP8	RB Binding Protein 8, Endonuclease	Protein Coding	42	GC18P022798	24.5421257	https://www.genecards.org/cgi-bin/carddisp.pl?gene=RBBP8
MIR449A	MicroRNA 449a	RNA Gene	21	GC05M055171	24.46676064	https://www.genecards.org/cgi-bin/carddisp.pl?gene=MIR449A
RABL3	RAB, Member Of RAS Oncogene Family Like 3	Protein Coding	34	GC03M120686	24.4548378	https://www.genecards.org/cgi-bin/carddisp.pl?gene=RABL3
FANCD2	FA Complementation Group D2	Protein Coding	45	GC03P010026	24.33718109	https://www.genecards.org/cgi-bin/carddisp.pl?gene=FANCD2
FZD3	Frizzled Class Receptor 3	Protein Coding	42	GC08P028494	24.27332878	https://www.genecards.org/cgi-bin/carddisp.pl?gene=FZD3
ESR2	Estrogen Receptor 2	Protein Coding	47	GC14M064084	24.17883492	https://www.genecards.org/cgi-bin/carddisp.pl?gene=ESR2
MIR181A1	MicroRNA 181a-1	RNA Gene	20	GC01M198860	24.14152527	https://www.genecards.org/cgi-bin/carddisp.pl?gene=MIR181A1
HNRNPUL2-BSCL2	HNRNPUL2-BSCL2 Readthrough (NMD Candidate)	RNA Gene	16	GC11M089636	24.1139698	https://www.genecards.org/cgi-bin/carddisp.pl?gene=HNRNPUL2-BSCL2
MIR22	MicroRNA 22	RNA Gene	21	GC17M001713	24.09420776	https://www.genecards.org/cgi-bin/carddisp.pl?gene=MIR22
GNG3	G Protein Subunit Gamma 3	Protein Coding	37	GC11P062751	24.01455688	https://www.genecards.org/cgi-bin/carddisp.pl?gene=GNG3
MIR661	MicroRNA 661	RNA Gene	18	GC08M143945	23.96640205	https://www.genecards.org/cgi-bin/carddisp.pl?gene=MIR661
H19	H19 Imprinted Maternally Expressed Transcript	RNA Gene	28	GC11M001995	23.92431259	https://www.genecards.org/cgi-bin/carddisp.pl?gene=H19
IDH1	Isocitrate Dehydrogenase (NADP(+)) 1	Protein Coding	50	GC02M208236	23.91544342	https://www.genecards.org/cgi-bin/carddisp.pl?gene=IDH1
MIR510	MicroRNA 510	RNA Gene	15	GC0XM147272	23.66660881	https://www.genecards.org/cgi-bin/carddisp.pl?gene=MIR510
RNF43	Ring Finger Protein 43	Protein Coding	38	GC17M058352	23.64246368	https://www.genecards.org/cgi-bin/carddisp.pl?gene=RNF43
LOC109504725	Androgen Receptor Repeat Instability Region	Biological Region	3	GC0XP067546	23.62283325	https://www.genecards.org/cgi-bin/carddisp.pl?gene=LOC109504725
AXIN1	Axin 1	Protein Coding	45	GC16M000287	23.60493088	https://www.genecards.org/cgi-bin/carddisp.pl?gene=AXIN1
PTPN12	Protein Tyrosine Phosphatase Non-Receptor Type 12	Protein Coding	46	GC07P077537	23.48192406	https://www.genecards.org/cgi-bin/carddisp.pl?gene=PTPN12
NF2	NF2, Moesin-Ezrin-Radixin Like (MERLIN) Tumor Suppressor	Protein Coding	46	GC22P029603	23.43981552	https://www.genecards.org/cgi-bin/carddisp.pl?gene=NF2
CTAG1B	Cancer/Testis Antigen 1B	Protein Coding	32	GC0XM154617	23.40774918	https://www.genecards.org/cgi-bin/carddisp.pl?gene=CTAG1B
ABCB1	ATP Binding Cassette Subfamily B Member 1	Protein Coding	49	GC07M087504	23.37520599	https://www.genecards.org/cgi-bin/carddisp.pl?gene=ABCB1
GREM1	Gremlin 1, DAN Family BMP Antagonist	Protein Coding	41	GC15P042276	23.32183647	https://www.genecards.org/cgi-bin/carddisp.pl?gene=GREM1
NOTCH1	Notch Receptor 1	Protein Coding	49	GC09M137524	23.30968666	https://www.genecards.org/cgi-bin/carddisp.pl?gene=NOTCH1
ZFHX3-AS1	ZFHX3 Antisense RNA 1	RNA Gene	12	GC16P072672	23.29962921	https://www.genecards.org/cgi-bin/carddisp.pl?gene=ZFHX3-AS1
DMD	Dystrophin	Protein Coding	45	GC0XM031097	23.28997421	https://www.genecards.org/cgi-bin/carddisp.pl?gene=DMD
NTHL1	Nth Like DNA Glycosylase 1	Protein Coding	43	GC16M007105	23.25818253	https://www.genecards.org/cgi-bin/carddisp.pl?gene=NTHL1
FGFR1	Fibroblast Growth Factor Receptor 1	Protein Coding	52	GC08M038400	23.21783066	https://www.genecards.org/cgi-bin/carddisp.pl?gene=FGFR1
FAS	Fas Cell Surface Death Receptor	Protein Coding	48	GC10P092502	23.15384865	https://www.genecards.org/cgi-bin/carddisp.pl?gene=FAS
SDHC	Succinate Dehydrogenase Complex Subunit C	Protein Coding	43	GC01P161314	23.12485313	https://www.genecards.org/cgi-bin/carddisp.pl?gene=SDHC
BIRC5	Baculoviral IAP Repeat Containing 5	Protein Coding	45	GC17P078214	23.11257172	https://www.genecards.org/cgi-bin/carddisp.pl?gene=BIRC5
CCAT2	Colon Cancer Associated Transcript 2	RNA Gene	14	GC08P127400	23.1052742	https://www.genecards.org/cgi-bin/carddisp.pl?gene=CCAT2
IL10	Interleukin 10	Protein Coding	45	GC01M206767	23.09063339	https://www.genecards.org/cgi-bin/carddisp.pl?gene=IL10
PGBD3	PiggyBac Transposable Element Derived 3	Protein Coding	26	GC10M049517	22.98292351	https://www.genecards.org/cgi-bin/carddisp.pl?gene=PGBD3
MIR521-1	MicroRNA 521-1	RNA Gene	18	GC19P053748	22.88930321	https://www.genecards.org/cgi-bin/carddisp.pl?gene=MIR521-1
ERCC4	ERCC Excision Repair 4, Endonuclease Catalytic Subunit	Protein Coding	45	GC16P013920	22.88032341	https://www.genecards.org/cgi-bin/carddisp.pl?gene=ERCC4
MTHFR	Methylenetetrahydrofolate Reductase	Protein Coding	46	GC01M011785	22.78970337	https://www.genecards.org/cgi-bin/carddisp.pl?gene=MTHFR
MIR23A	MicroRNA 23a	RNA Gene	21	GC19M014485	22.78545189	https://www.genecards.org/cgi-bin/carddisp.pl?gene=MIR23A
XRCC1	X-Ray Repair Cross Complementing 1	Protein Coding	43	GC19M043543	22.73442268	https://www.genecards.org/cgi-bin/carddisp.pl?gene=XRCC1
CCAT1	Colon Cancer Associated Transcript 1	RNA Gene	16	GC08M127207	22.72486115	https://www.genecards.org/cgi-bin/carddisp.pl?gene=CCAT1
MGMT	O-6-Methylguanine-DNA Methyltransferase	Protein Coding	49	GC10P129467	22.69973755	https://www.genecards.org/cgi-bin/carddisp.pl?gene=MGMT
PGR	Progesterone Receptor	Protein Coding	47	GC11M101030	22.66755676	https://www.genecards.org/cgi-bin/carddisp.pl?gene=PGR
SMAD3	SMAD Family Member 3	Protein Coding	48	GC15P067063	22.503582	https://www.genecards.org/cgi-bin/carddisp.pl?gene=SMAD3
LOC107303340	3p25 Von Hippel-Lindau Tumor Suppressor, E3 Ubiquitin Protein Ligase Alu-Mediated Recombination Region	Biological Region	3	GC03P012463	22.39275551	https://www.genecards.org/cgi-bin/carddisp.pl?gene=LOC107303340
IGF1	Insulin Like Growth Factor 1	Protein Coding	46	GC12M102395	22.39261436	https://www.genecards.org/cgi-bin/carddisp.pl?gene=IGF1
LZTS1	Leucine Zipper Tumor Suppressor 1	Protein Coding	38	GC08M020246	22.36564827	https://www.genecards.org/cgi-bin/carddisp.pl?gene=LZTS1
IGF2R	Insulin Like Growth Factor 2 Receptor	Protein Coding	46	GC06P159969	22.32978439	https://www.genecards.org/cgi-bin/carddisp.pl?gene=IGF2R
KLK3	Kallikrein Related Peptidase 3	Protein Coding	45	GC19P050854	22.28212357	https://www.genecards.org/cgi-bin/carddisp.pl?gene=KLK3
CTLA4	Cytotoxic T-Lymphocyte Associated Protein 4	Protein Coding	44	GC02P203854	22.23497009	https://www.genecards.org/cgi-bin/carddisp.pl?gene=CTLA4
ABCG2	ATP Binding Cassette Subfamily G Member 2 (Junior Blood Group)	Protein Coding	48	GC04M088090	22.19866371	https://www.genecards.org/cgi-bin/carddisp.pl?gene=ABCG2
JUN	Jun Proto-Oncogene, AP-1 Transcription Factor Subunit	Protein Coding	46	GC01M058780	22.14638329	https://www.genecards.org/cgi-bin/carddisp.pl?gene=JUN
CASC2	Cancer Susceptibility 2	RNA Gene	25	GC10P118046	22.12556267	https://www.genecards.org/cgi-bin/carddisp.pl?gene=CASC2
TYMS	Thymidylate Synthetase	Protein Coding	46	GC18P000657	22.11628532	https://www.genecards.org/cgi-bin/carddisp.pl?gene=TYMS
SLMAP	Sarcolemma Associated Protein	Protein Coding	38	GC03P057875	22.07722473	https://www.genecards.org/cgi-bin/carddisp.pl?gene=SLMAP
PKHD1	PKHD1 Ciliary IPT Domain Containing Fibrocystin/Polyductin	Protein Coding	37	GC06M066305	22.06853485	https://www.genecards.org/cgi-bin/carddisp.pl?gene=PKHD1
DDB2	Damage Specific DNA Binding Protein 2	Protein Coding	44	GC11P047237	22.05051422	https://www.genecards.org/cgi-bin/carddisp.pl?gene=DDB2
OGG1	8-Oxoguanine DNA Glycosylase	Protein Coding	45	GC03P012414	22.03298378	https://www.genecards.org/cgi-bin/carddisp.pl?gene=OGG1
EZH2	Enhancer Of Zeste 2 Polycomb Repressive Complex 2 Subunit	Protein Coding	52	GC07M148807	22.01895905	https://www.genecards.org/cgi-bin/carddisp.pl?gene=EZH2
MIR191	MicroRNA 191	RNA Gene	23	GC03M051160	21.93910027	https://www.genecards.org/cgi-bin/carddisp.pl?gene=MIR191
OPCML	Opioid Binding Protein/Cell Adhesion Molecule Like	Protein Coding	42	GC11M132405	21.93325996	https://www.genecards.org/cgi-bin/carddisp.pl?gene=OPCML
ETV6	ETS Variant Transcription Factor 6	Protein Coding	45	GC12P011649	21.91623878	https://www.genecards.org/cgi-bin/carddisp.pl?gene=ETV6
GNAS	GNAS Complex Locus	Protein Coding	49	GC20P058839	21.82266808	https://www.genecards.org/cgi-bin/carddisp.pl?gene=GNAS
AMER1	APC Membrane Recruitment Protein 1	Protein Coding	35	GC0XM064185	21.81441116	https://www.genecards.org/cgi-bin/carddisp.pl?gene=AMER1
TGFBR1	Transforming Growth Factor Beta Receptor 1	Protein Coding	50	GC09P099104	21.81017303	https://www.genecards.org/cgi-bin/carddisp.pl?gene=TGFBR1
CD44	CD44 Molecule (Indian Blood Group)	Protein Coding	45	GC11P035139	21.80929947	https://www.genecards.org/cgi-bin/carddisp.pl?gene=CD44
CXCL8	C-X-C Motif Chemokine Ligand 8	Protein Coding	38	GC04P073740	21.78451538	https://www.genecards.org/cgi-bin/carddisp.pl?gene=CXCL8
MIR142	MicroRNA 142	RNA Gene	21	GC17M058331	21.7653656	https://www.genecards.org/cgi-bin/carddisp.pl?gene=MIR142
MIR196B	MicroRNA 196b	RNA Gene	21	GC07M027591	21.73491669	https://www.genecards.org/cgi-bin/carddisp.pl?gene=MIR196B
KDR	Kinase Insert Domain Receptor	Protein Coding	51	GC04M055078	21.65779495	https://www.genecards.org/cgi-bin/carddisp.pl?gene=KDR
WT1	WT1 Transcription Factor	Protein Coding	47	GC11M032365	21.56446075	https://www.genecards.org/cgi-bin/carddisp.pl?gene=WT1
MIR224	MicroRNA 224	RNA Gene	18	GC0XM151958	21.56036186	https://www.genecards.org/cgi-bin/carddisp.pl?gene=MIR224
ING1	Inhibitor Of Growth Family Member 1	Protein Coding	42	GC13P110712	21.48673439	https://www.genecards.org/cgi-bin/carddisp.pl?gene=ING1
MT-CYB	Mitochondrially Encoded Cytochrome B	Protein Coding	32	GCMTP014749	21.46450615	https://www.genecards.org/cgi-bin/carddisp.pl?gene=MT-CYB
CEACAM5	CEA Cell Adhesion Molecule 5	Protein Coding	42	GC19P066761	21.4334259	https://www.genecards.org/cgi-bin/carddisp.pl?gene=CEACAM5
IGF1R	Insulin Like Growth Factor 1 Receptor	Protein Coding	52	GC15P098648	21.41805649	https://www.genecards.org/cgi-bin/carddisp.pl?gene=IGF1R
TOP2A	DNA Topoisomerase II Alpha	Protein Coding	49	GC17M040388	21.40215874	https://www.genecards.org/cgi-bin/carddisp.pl?gene=TOP2A
TH2LCRR	T Helper Type 2 Locus Control Region Associated RNA	RNA Gene	13	GC05M132631	21.36592102	https://www.genecards.org/cgi-bin/carddisp.pl?gene=TH2LCRR
MYCN	MYCN Proto-Oncogene, BHLH Transcription Factor	Protein Coding	45	GC02P015949	21.27687073	https://www.genecards.org/cgi-bin/carddisp.pl?gene=MYCN
CTAG2	Cancer/Testis Antigen 2	Protein Coding	33	GC0XM154651	21.26767349	https://www.genecards.org/cgi-bin/carddisp.pl?gene=CTAG2
PARP1	Poly(ADP-Ribose) Polymerase 1	Protein Coding	47	GC01M226360	21.22729683	https://www.genecards.org/cgi-bin/carddisp.pl?gene=PARP1
ABL1	ABL Proto-Oncogene 1, Non-Receptor Tyrosine Kinase	Protein Coding	50	GC09P130713	21.2189312	https://www.genecards.org/cgi-bin/carddisp.pl?gene=ABL1
MAP3K6	Mitogen-Activated Protein Kinase Kinase Kinase 6	Protein Coding	41	GC01M027354	21.1989193	https://www.genecards.org/cgi-bin/carddisp.pl?gene=MAP3K6
TWIST1	Twist Family BHLH Transcription Factor 1	Protein Coding	44	GC07M019020	21.19347763	https://www.genecards.org/cgi-bin/carddisp.pl?gene=TWIST1
SETD2	SET Domain Containing 2, Histone Lysine Methyltransferase	Protein Coding	45	GC03M047033	21.09914017	https://www.genecards.org/cgi-bin/carddisp.pl?gene=SETD2
NFKB1	Nuclear Factor Kappa B Subunit 1	Protein Coding	49	GC04P102501	21.08767891	https://www.genecards.org/cgi-bin/carddisp.pl?gene=NFKB1
ERBB3	Erb-B2 Receptor Tyrosine Kinase 3	Protein Coding	51	GC12P057264	20.99111938	https://www.genecards.org/cgi-bin/carddisp.pl?gene=ERBB3
BCL2L1	BCL2 Like 1	Protein Coding	45	GC20M031664	20.94628143	https://www.genecards.org/cgi-bin/carddisp.pl?gene=BCL2L1
CYP1A1	Cytochrome P450 Family 1 Subfamily A Member 1	Protein Coding	46	GC15M074719	20.90254593	https://www.genecards.org/cgi-bin/carddisp.pl?gene=CYP1A1
MIR181A2	MicroRNA 181a-2	RNA Gene	20	GC09P124692	20.89430618	https://www.genecards.org/cgi-bin/carddisp.pl?gene=MIR181A2
DROSHA	Drosha Ribonuclease III	Protein Coding	41	GC05M031401	20.87220764	https://www.genecards.org/cgi-bin/carddisp.pl?gene=DROSHA
PLAU	Plasminogen Activator, Urokinase	Protein Coding	50	GC10P073909	20.77693176	https://www.genecards.org/cgi-bin/carddisp.pl?gene=PLAU
MT-ND1	Mitochondrially Encoded NADH:Ubiquinone Oxidoreductase Core Subunit 1	Protein Coding	32	GCMTP003309	20.74682426	https://www.genecards.org/cgi-bin/carddisp.pl?gene=MT-ND1
RAF1	Raf-1 Proto-Oncogene, Serine/Threonine Kinase	Protein Coding	52	GC03M012583	20.57946777	https://www.genecards.org/cgi-bin/carddisp.pl?gene=RAF1
PDGFRB	Platelet Derived Growth Factor Receptor Beta	Protein Coding	52	GC05M150113	20.53617859	https://www.genecards.org/cgi-bin/carddisp.pl?gene=PDGFRB
XPA	XPA, DNA Damage Recognition And Repair Factor	Protein Coding	44	GC09M097654	20.5151844	https://www.genecards.org/cgi-bin/carddisp.pl?gene=XPA
MKI67	Marker Of Proliferation Ki-67	Protein Coding	42	GC10M128096	20.42666626	https://www.genecards.org/cgi-bin/carddisp.pl?gene=MKI67
DNMT1	DNA Methyltransferase 1	Protein Coding	49	GC19M010133	20.36670303	https://www.genecards.org/cgi-bin/carddisp.pl?gene=DNMT1
TERC	Telomerase RNA Component	RNA Gene	29	GC03M169765	20.3032589	https://www.genecards.org/cgi-bin/carddisp.pl?gene=TERC
PCAT1	Prostate Cancer Associated Transcript 1	RNA Gene	18	GC08P126553	20.30154228	https://www.genecards.org/cgi-bin/carddisp.pl?gene=PCAT1
NFKBIA	NFKB Inhibitor Alpha	Protein Coding	48	GC14M035401	20.27641106	https://www.genecards.org/cgi-bin/carddisp.pl?gene=NFKBIA
SMARCE1	SWI/SNF Related, Matrix Associated, Actin Dependent Regulator Of Chromatin, Subfamily E, Member 1	Protein Coding	44	GC17M040624	20.24039459	https://www.genecards.org/cgi-bin/carddisp.pl?gene=SMARCE1
CYP19A1	Cytochrome P450 Family 19 Subfamily A Member 1	Protein Coding	47	GC15M051208	20.1497612	https://www.genecards.org/cgi-bin/carddisp.pl?gene=CYP19A1
MYO1B	Myosin IB	Protein Coding	37	GC02P191246	20.12456322	https://www.genecards.org/cgi-bin/carddisp.pl?gene=MYO1B
CASP9	Caspase 9	Protein Coding	45	GC01M015491	20.01778603	https://www.genecards.org/cgi-bin/carddisp.pl?gene=CASP9
CDK1	Cyclin Dependent Kinase 1	Protein Coding	44	GC10P060772	19.99769211	https://www.genecards.org/cgi-bin/carddisp.pl?gene=CDK1
IFNG	Interferon Gamma	Protein Coding	46	GC12M068154	19.99328995	https://www.genecards.org/cgi-bin/carddisp.pl?gene=IFNG
MAX	MYC Associated Factor X	Protein Coding	45	GC14M065100	19.9413166	https://www.genecards.org/cgi-bin/carddisp.pl?gene=MAX
RASSF1	Ras Association Domain Family Member 1	Protein Coding	42	GC03M050329	19.93309021	https://www.genecards.org/cgi-bin/carddisp.pl?gene=RASSF1
IDH2	Isocitrate Dehydrogenase (NADP(+)) 2	Protein Coding	50	GC15M090083	19.91583443	https://www.genecards.org/cgi-bin/carddisp.pl?gene=IDH2
RBFOX1	RNA Binding Fox-1 Homolog 1	Protein Coding	37	GC16P011816	19.87910461	https://www.genecards.org/cgi-bin/carddisp.pl?gene=RBFOX1
CDKN2B	Cyclin Dependent Kinase Inhibitor 2B	Protein Coding	45	GC09M022002	19.86770248	https://www.genecards.org/cgi-bin/carddisp.pl?gene=CDKN2B
FAN1	FANCD2 And FANCI Associated Nuclease 1	Protein Coding	36	GC15P042139	19.84004402	https://www.genecards.org/cgi-bin/carddisp.pl?gene=FAN1
IL2	Interleukin 2	Protein Coding	43	GC04M122451	19.75796318	https://www.genecards.org/cgi-bin/carddisp.pl?gene=IL2
AIP	Aryl Hydrocarbon Receptor Interacting Protein	Protein Coding	42	GC11P067468	19.73828888	https://www.genecards.org/cgi-bin/carddisp.pl?gene=AIP
WRAP53	WD Repeat Containing Antisense To TP53	Protein Coding	40	GC17P011176	19.71560669	https://www.genecards.org/cgi-bin/carddisp.pl?gene=WRAP53
PRKD1	Protein Kinase D1	Protein Coding	48	GC14M029576	19.68471146	https://www.genecards.org/cgi-bin/carddisp.pl?gene=PRKD1
FGF2	Fibroblast Growth Factor 2	Protein Coding	44	GC04P122826	19.64253998	https://www.genecards.org/cgi-bin/carddisp.pl?gene=FGF2
MMP1	Matrix Metallopeptidase 1	Protein Coding	49	GC11M102810	19.60243416	https://www.genecards.org/cgi-bin/carddisp.pl?gene=MMP1
HOTAIR	HOX Transcript Antisense RNA	RNA Gene	25	GC12M053962	19.59363174	https://www.genecards.org/cgi-bin/carddisp.pl?gene=HOTAIR
TGFA	Transforming Growth Factor Alpha	Protein Coding	44	GC02M070447	19.59007263	https://www.genecards.org/cgi-bin/carddisp.pl?gene=TGFA
MALAT1	Metastasis Associated Lung Adenocarcinoma Transcript 1	RNA Gene	24	GC11P069984	19.48402023	https://www.genecards.org/cgi-bin/carddisp.pl?gene=MALAT1
MIR181B1	MicroRNA 181b-1	RNA Gene	20	GC01M198858	19.47472763	https://www.genecards.org/cgi-bin/carddisp.pl?gene=MIR181B1
IGFBP3	Insulin Like Growth Factor Binding Protein 3	Protein Coding	44	GC07M045912	19.46338844	https://www.genecards.org/cgi-bin/carddisp.pl?gene=IGFBP3
SOD2	Superoxide Dismutase 2	Protein Coding	48	GC06M159669	19.45015144	https://www.genecards.org/cgi-bin/carddisp.pl?gene=SOD2
INS-IGF2	INS-IGF2 Readthrough	Protein Coding	25	GC11M003296	19.42389679	https://www.genecards.org/cgi-bin/carddisp.pl?gene=INS-IGF2
XIAP	X-Linked Inhibitor Of Apoptosis	Protein Coding	46	GC0XP123859	19.3920002	https://www.genecards.org/cgi-bin/carddisp.pl?gene=XIAP
TNFSF10	TNF Superfamily Member 10	Protein Coding	42	GC03M172505	19.38785934	https://www.genecards.org/cgi-bin/carddisp.pl?gene=TNFSF10
PRKAR1A	Protein Kinase CAMP-Dependent Type I Regulatory Subunit Alpha	Protein Coding	49	GC17P069076	19.38406754	https://www.genecards.org/cgi-bin/carddisp.pl?gene=PRKAR1A
PDCD1	Programmed Cell Death 1	Protein Coding	45	GC02M241849	19.37872314	https://www.genecards.org/cgi-bin/carddisp.pl?gene=PDCD1
DLEC1	DLEC1 Cilia And Flagella Associated Protein	Protein Coding	36	GC03P038038	19.35830307	https://www.genecards.org/cgi-bin/carddisp.pl?gene=DLEC1
TCERG1	Transcription Elongation Regulator 1	Protein Coding	38	GC05P146447	19.35162735	https://www.genecards.org/cgi-bin/carddisp.pl?gene=TCERG1
TP63	Tumor Protein P63	Protein Coding	46	GC03P189598	19.33904839	https://www.genecards.org/cgi-bin/carddisp.pl?gene=TP63
BCAR4	Breast Cancer Anti-Estrogen Resistance 4	RNA Gene	18	GC16M012287	19.33052826	https://www.genecards.org/cgi-bin/carddisp.pl?gene=BCAR4
NTRK1	Neurotrophic Receptor Tyrosine Kinase 1	Protein Coding	46	GC01P156815	19.2548027	https://www.genecards.org/cgi-bin/carddisp.pl?gene=NTRK1
DNMT3A	DNA Methyltransferase 3 Alpha	Protein Coding	49	GC02M025228	19.23352432	https://www.genecards.org/cgi-bin/carddisp.pl?gene=DNMT3A
MUC16	Mucin 16, Cell Surface Associated	Protein Coding	37	GC19M008848	19.1897831	https://www.genecards.org/cgi-bin/carddisp.pl?gene=MUC16
CXCL12	C-X-C Motif Chemokine Ligand 12	Protein Coding	42	GC10M044370	19.15538216	https://www.genecards.org/cgi-bin/carddisp.pl?gene=CXCL12
VEGFC	Vascular Endothelial Growth Factor C	Protein Coding	45	GC04M176683	19.14388275	https://www.genecards.org/cgi-bin/carddisp.pl?gene=VEGFC
GLI1	GLI Family Zinc Finger 1	Protein Coding	45	GC12P057460	19.11890602	https://www.genecards.org/cgi-bin/carddisp.pl?gene=GLI1
FN1	Fibronectin 1	Protein Coding	48	GC02M215360	19.11837006	https://www.genecards.org/cgi-bin/carddisp.pl?gene=FN1
PTK2	Protein Tyrosine Kinase 2	Protein Coding	45	GC08M140657	19.00681686	https://www.genecards.org/cgi-bin/carddisp.pl?gene=PTK2
STAT1	Signal Transducer And Activator Of Transcription 1	Protein Coding	50	GC02M190908	18.99230766	https://www.genecards.org/cgi-bin/carddisp.pl?gene=STAT1
TH2-LCR	Th2 Cytokine Locus Control Region	Biological Region	2	GC05P132629	18.93568993	https://www.genecards.org/cgi-bin/carddisp.pl?gene=TH2-LCR
E2F1	E2F Transcription Factor 1	Protein Coding	42	GC20M033675	18.89978409	https://www.genecards.org/cgi-bin/carddisp.pl?gene=E2F1
FOXE1	Forkhead Box E1	Protein Coding	41	GC09P097853	18.87406921	https://www.genecards.org/cgi-bin/carddisp.pl?gene=FOXE1
TMEM127	Transmembrane Protein 127	Protein Coding	38	GC02M096248	18.84292412	https://www.genecards.org/cgi-bin/carddisp.pl?gene=TMEM127
MIR24-2	MicroRNA 24-2	RNA Gene	20	GC19M014483	18.8280735	https://www.genecards.org/cgi-bin/carddisp.pl?gene=MIR24-2
CDK6	Cyclin Dependent Kinase 6	Protein Coding	50	GC07M092604	18.82533646	https://www.genecards.org/cgi-bin/carddisp.pl?gene=CDK6
NQO1	NAD(P)H Quinone Dehydrogenase 1	Protein Coding	46	GC16M069706	18.80350494	https://www.genecards.org/cgi-bin/carddisp.pl?gene=NQO1
SLC9A9	Solute Carrier Family 9 Member A9	Protein Coding	38	GC03M143265	18.80219078	https://www.genecards.org/cgi-bin/carddisp.pl?gene=SLC9A9
CDK2	Cyclin Dependent Kinase 2	Protein Coding	49	GC12P055966	18.77578163	https://www.genecards.org/cgi-bin/carddisp.pl?gene=CDK2
PCA3	Prostate Cancer Associated 3	RNA Gene	22	GC09P076691	18.77459526	https://www.genecards.org/cgi-bin/carddisp.pl?gene=PCA3
KRT19	Keratin 19	Protein Coding	43	GC17M041523	18.73731041	https://www.genecards.org/cgi-bin/carddisp.pl?gene=KRT19
RHOA	Ras Homolog Family Member A	Protein Coding	46	GC03M049359	18.60732651	https://www.genecards.org/cgi-bin/carddisp.pl?gene=RHOA
MIR16-2	MicroRNA 16-2	RNA Gene	19	GC03P160413	18.56071281	https://www.genecards.org/cgi-bin/carddisp.pl?gene=MIR16-2
FLT1	Fms Related Receptor Tyrosine Kinase 1	Protein Coding	49	GC13M028300	18.56066513	https://www.genecards.org/cgi-bin/carddisp.pl?gene=FLT1
DPYD	Dihydropyrimidine Dehydrogenase	Protein Coding	50	GC01M097015	18.55998611	https://www.genecards.org/cgi-bin/carddisp.pl?gene=DPYD
HGF	Hepatocyte Growth Factor	Protein Coding	49	GC07M081699	18.537714	https://www.genecards.org/cgi-bin/carddisp.pl?gene=HGF
ERBB4	Erb-B2 Receptor Tyrosine Kinase 4	Protein Coding	52	GC02M211375	18.33225632	https://www.genecards.org/cgi-bin/carddisp.pl?gene=ERBB4
CYCS	Cytochrome C, Somatic	Protein Coding	46	GC07M025118	18.22024918	https://www.genecards.org/cgi-bin/carddisp.pl?gene=CYCS
KRT7	Keratin 7	Protein Coding	41	GC12P052232	18.21379662	https://www.genecards.org/cgi-bin/carddisp.pl?gene=KRT7
SNAI2	Snail Family Transcriptional Repressor 2	Protein Coding	42	GC08M048917	18.12841225	https://www.genecards.org/cgi-bin/carddisp.pl?gene=SNAI2
MMP7	Matrix Metallopeptidase 7	Protein Coding	46	GC11M102425	18.12460709	https://www.genecards.org/cgi-bin/carddisp.pl?gene=MMP7
ZEB1	Zinc Finger E-Box Binding Homeobox 1	Protein Coding	46	GC10P031318	18.11815834	https://www.genecards.org/cgi-bin/carddisp.pl?gene=ZEB1
MMP14	Matrix Metallopeptidase 14	Protein Coding	49	GC14P032700	18.05256653	https://www.genecards.org/cgi-bin/carddisp.pl?gene=MMP14
MAPK3	Mitogen-Activated Protein Kinase 3	Protein Coding	46	GC16M037120	18.02773476	https://www.genecards.org/cgi-bin/carddisp.pl?gene=MAPK3
SP1	Sp1 Transcription Factor	Protein Coding	44	GC12P053380	18.0224247	https://www.genecards.org/cgi-bin/carddisp.pl?gene=SP1
SOX2	SRY-Box Transcription Factor 2	Protein Coding	44	GC03P181711	18.0139637	https://www.genecards.org/cgi-bin/carddisp.pl?gene=SOX2
NPM1	Nucleophosmin 1	Protein Coding	48	GC05P171387	18.00145531	https://www.genecards.org/cgi-bin/carddisp.pl?gene=NPM1
ITGB1	Integrin Subunit Beta 1	Protein Coding	48	GC10M033116	17.99686623	https://www.genecards.org/cgi-bin/carddisp.pl?gene=ITGB1
HABP2	Hyaluronan Binding Protein 2	Protein Coding	45	GC10P113550	17.9765358	https://www.genecards.org/cgi-bin/carddisp.pl?gene=HABP2
SPP1	Secreted Phosphoprotein 1	Protein Coding	44	GC04P087975	17.96912384	https://www.genecards.org/cgi-bin/carddisp.pl?gene=SPP1
TYMP	Thymidine Phosphorylase	Protein Coding	45	GC22M050525	17.87154961	https://www.genecards.org/cgi-bin/carddisp.pl?gene=TYMP
CCL2	C-C Motif Chemokine Ligand 2	Protein Coding	46	GC17P034255	17.8698082	https://www.genecards.org/cgi-bin/carddisp.pl?gene=CCL2
SMAD2	SMAD Family Member 2	Protein Coding	48	GC18M047809	17.81200027	https://www.genecards.org/cgi-bin/carddisp.pl?gene=SMAD2
MIR375	MicroRNA 375	RNA Gene	20	GC02M219001	17.79376602	https://www.genecards.org/cgi-bin/carddisp.pl?gene=MIR375
PVT1	Pvt1 Oncogene	RNA Gene	26	GC08P127869	17.7845459	https://www.genecards.org/cgi-bin/carddisp.pl?gene=PVT1
CHEK1	Checkpoint Kinase 1	Protein Coding	48	GC11P125625	17.74358368	https://www.genecards.org/cgi-bin/carddisp.pl?gene=CHEK1
MCL1	MCL1 Apoptosis Regulator, BCL2 Family Member	Protein Coding	45	GC01M152066	17.74251175	https://www.genecards.org/cgi-bin/carddisp.pl?gene=MCL1
RIPK1	Receptor Interacting Serine/Threonine Kinase 1	Protein Coding	46	GC06P003275	17.71564865	https://www.genecards.org/cgi-bin/carddisp.pl?gene=RIPK1
AKT2	AKT Serine/Threonine Kinase 2	Protein Coding	51	GC19M040230	17.71172714	https://www.genecards.org/cgi-bin/carddisp.pl?gene=AKT2
FLT4	Fms Related Receptor Tyrosine Kinase 4	Protein Coding	49	GC05M180607	17.70898819	https://www.genecards.org/cgi-bin/carddisp.pl?gene=FLT4
ABCC1	ATP Binding Cassette Subfamily C Member 1	Protein Coding	47	GC16P015949	17.69357681	https://www.genecards.org/cgi-bin/carddisp.pl?gene=ABCC1
CCNA2	Cyclin A2	Protein Coding	44	GC04M121816	17.67326736	https://www.genecards.org/cgi-bin/carddisp.pl?gene=CCNA2
HFE	Homeostatic Iron Regulator	Protein Coding	44	GC06P026087	17.65538597	https://www.genecards.org/cgi-bin/carddisp.pl?gene=HFE
MAPK8	Mitogen-Activated Protein Kinase 8	Protein Coding	47	GC10P048306	17.65522003	https://www.genecards.org/cgi-bin/carddisp.pl?gene=MAPK8
MEG3	Maternally Expressed 3	RNA Gene	29	GC14P109962	17.64850807	https://www.genecards.org/cgi-bin/carddisp.pl?gene=MEG3
LOC100507346	Uncharacterized LOC100507346	RNA Gene	10	GC09P095463	17.62134361	https://www.genecards.org/cgi-bin/carddisp.pl?gene=LOC100507346
HSP90AA1	Heat Shock Protein 90 Alpha Family Class A Member 1	Protein Coding	46	GC14M102080	17.61424637	https://www.genecards.org/cgi-bin/carddisp.pl?gene=HSP90AA1
XPC	XPC Complex Subunit, DNA Damage Recognition And Repair Factor	Protein Coding	45	GC03M020719	17.61200523	https://www.genecards.org/cgi-bin/carddisp.pl?gene=XPC
CDKN2B-AS1	CDKN2B Antisense RNA 1	RNA Gene	22	GC09P021994	17.60215759	https://www.genecards.org/cgi-bin/carddisp.pl?gene=CDKN2B-AS1
HSPB1	Heat Shock Protein Family B (Small) Member 1	Protein Coding	49	GC07P076302	17.59465027	https://www.genecards.org/cgi-bin/carddisp.pl?gene=HSPB1
ACVR1B	Activin A Receptor Type 1B	Protein Coding	45	GC12P051951	17.55176735	https://www.genecards.org/cgi-bin/carddisp.pl?gene=ACVR1B
MIR181C	MicroRNA 181c	RNA Gene	21	GC19P014342	17.52536583	https://www.genecards.org/cgi-bin/carddisp.pl?gene=MIR181C
CRNN	Cornulin	Protein Coding	36	GC01M152381	17.51089859	https://www.genecards.org/cgi-bin/carddisp.pl?gene=CRNN
VDR	Vitamin D Receptor	Protein Coding	49	GC12M047841	17.48819733	https://www.genecards.org/cgi-bin/carddisp.pl?gene=VDR
MIR320A	MicroRNA 320a	RNA Gene	21	GC08M022268	17.48743629	https://www.genecards.org/cgi-bin/carddisp.pl?gene=MIR320A
YAP1	Yes1 Associated Transcriptional Regulator	Protein Coding	45	GC11P102110	17.46436691	https://www.genecards.org/cgi-bin/carddisp.pl?gene=YAP1
CCNB1	Cyclin B1	Protein Coding	44	GC05P069167	17.44842339	https://www.genecards.org/cgi-bin/carddisp.pl?gene=CCNB1
ERG	ETS Transcription Factor ERG	Protein Coding	44	GC21M038367	17.41694069	https://www.genecards.org/cgi-bin/carddisp.pl?gene=ERG
LNCR3	Lung Cancer Susceptibility 3	Genetic Locus	2	GC05U901116	17.36204338	https://www.genecards.org/cgi-bin/carddisp.pl?gene=LNCR3
NAT2	N-Acetyltransferase 2	Protein Coding	41	GC08P018391	17.31890488	https://www.genecards.org/cgi-bin/carddisp.pl?gene=NAT2
AKT3	AKT Serine/Threonine Kinase 3	Protein Coding	51	GC01M243488	17.31870842	https://www.genecards.org/cgi-bin/carddisp.pl?gene=AKT3
SNAI1	Snail Family Transcriptional Repressor 1	Protein Coding	42	GC20P049982	17.30877686	https://www.genecards.org/cgi-bin/carddisp.pl?gene=SNAI1
PLK1	Polo Like Kinase 1	Protein Coding	48	GC16P024283	17.27822876	https://www.genecards.org/cgi-bin/carddisp.pl?gene=PLK1
MITF	Melanocyte Inducing Transcription Factor	Protein Coding	46	GC03P069788	17.25945282	https://www.genecards.org/cgi-bin/carddisp.pl?gene=MITF
