# Supplementary material for: Computational biology and in vitro studies for anticipating cancer-related molecular targets of sweet wormwood (Artemisia annua)
Source: BMC Complement Med Ther. 2023 Sep 8;23:312. doi: 10.1186/s12906-023-04135-0 (PMC10492370; doi:10.1186/s12906-023-04135-0)
Supplement: Supplementary file 9 — Supplementary Material 9: Table S3: Database of A. annua active constituents and their SMILES. [file 12906_2023_4135_MOESM9_ESM.xlsx]

## Sheet: A. annua compounds name-smile 
Compound name	Synonyms	SMILES
8(7&rarrow;6)-Abeo-4,5-epoxy-3-hydroxy-7-cadinanone; (1&alpha;,3&alpha;,4&alpha;,5&alpha;,6&xi;,10&alpha;)-form	8(7---6)-Abeo-4,5-epoxy-3-hydroxy-7-amorphanone	CC(C)C(=O)C1(C(O2)C23C)C(C(C)CC1)CC3O
6-Amino-2-hydroxypurine; 7,8-Dihydro, 6-N-(3-methylbutyl)	7,8-Dihydro-2-hydroxy-N6-(3-methylbutyl)adenine. 7,8-Dihydro-2-hydroxy-6-(3-methylbutylamino)purine	CC(C)CCNc1nc(O)nc(c12)NCN2
Annulide	4(15),11(13)-Cadinadien-12,5-olide	C=C1C(=O)O[C@@H]([C@@H]2[C@@H]13)C(=C)CC[C@H]2[C@H](C)CC3
Annulide; 11&alpha;,13-Dihydro	4(15)-Cadinen-12,5-olide. 4(15)-Amorphen-12,5-olide. Arteannuin I	[C@H]12[C@@H]3C(=C)CC[C@H]2[C@H](C)CC[C@@H]1[C@@H](C)C(=O)O3.C
Annulide; &Delta;3-Isomer	3,11(13)-Cadinadien-12,5-olide. Isoannulide	[C@@H]12[C@@H]3C(=C)C(=O)O[C@H]1C(C)=CC[C@H]2[C@H](C)CC3
Annulide; &Delta;3-Isomer, 11&alpha;,13-dihydro	3-Cadinen-12,5-olide. 3-Amorphen-12,5-olide. Arteannuin J	[C@@H]12[C@H]3C(C)=CC[C@H]2[C@H](C)CC[C@@H]1[C@@H](C)C(=O)O3
Arteannuin H		C1CC(=C)[C@H]2OOC(=O)[C@H](C)[C@H]3CC[C@@H](C)[C@H]1[C@H]23
Arteannuin L	5-Hydroxy-4(15)-cadinen-12,6-olide	O[C@@H]1C(=C)CC[C@H]2[C@H](C)CC[C@H]([C@]123)[C@@H](C)C(=O)O3
Arteannuin L; &Delta;3-Isomer	5-Hydroxy-3-cadinen-12,6-olide. Arteannuin K	O=C(O1)[C@H](C)[C@@H]([C@@]123)CC[C@@H](C)[C@@H]2CC=C(C)[C@H]3O
Artemisinin	Octahydro-3,6,9-trimethyl-3,12-epoxy-12H-pyrano[4,3-j]-1,2-benzodioxepin-10(3H)-one, 9CI. Arteannuin. Qinghaosu. Qing Hau Sau. QHS	C1C[C@H](C)[C@@H]2CC[C@](C)(OO3)O[C@@H]4OC(=O)[C@@H](C)[C@H]1[C@]234
Artemisinin; 11,13-Didehydro	Artemisitene	[C@]123[C@@H]4C(=C)C(=O)O[C@H]2O[C@@](C)(OO3)CC[C@H]1[C@@H](C)CC4
Artemisinin G		CC(=O)O[C@H]1OC(=O)[C@H](C)[C@H]2CC[C@@H](C)[C@H]([C@]123)CCO3
4,7(11)-Cadinadien-12-ol; (1&alpha;,6&alpha;,7(11)Z,10&alpha;)-form, 12-Aldehyde	4,7(11)-Cadinadien-12-al. 4,7(11)-Amorphadien-12-al	O=C/C(C)=C\1CC[C@@H](C)[C@@H]([C@H]12)CCC(C)=C2
4,11(13)-Cadinadien-12-ol; (1&alpha;,6&alpha;,7&beta;,10&alpha;)-form, 12-Carboxylic acid	4,11(13)-Cadinadien-12-oic acid. 4,11(13)-Amorphadien-12-oic acid.	O=C(O)C(=C)[C@@H]1CC[C@@H](C)[C@@H]([C@H]12)CCC(C)=C2
4,11(13)-Cadinadien-12-ol; (1&alpha;,6&alpha;,7&beta;,10&alpha;)-form, 12-Carboxylic acid, Me ester	Methyl artemisinate	COC(=O)C(=C)[C@@H]1CC[C@@H](C)[C@@H]([C@H]12)CCC(C)=C2
4,11(13)-Cadinadien-12-ol; (1&alpha;,6&alpha;,7&beta;,10&alpha;)-form, 12-Carboxylic acid, 4R,5S-epoxide	4,5-Epoxy-11(13)-cadinen-12-oic acid. 4,5-Epoxy-11(13)-amorphen-12-oic acid. 4,5-Epoxyartemisinic acid. 4,5-Epoxyarteannuic acid	O=C(O)C(=C)[C@@H]1CC[C@@H](C)[C@H](CC2)[C@H]1[C@@H](O3)[C@]23C
4,11(13)-Cadinadien-12,6-olide; (1&alpha;,6&alpha;,7&beta;,10&alpha;)-form	4,11(13)-Amorphadien-12,6-olide. Deoxyarteannuin B. Deoxyisoartemisinin C	O=C(O1)C(=C)[C@@H]([C@@]123)CC[C@@H](C)[C@@H]3CCC(C)=C2
4,11(13)-Cadinadien-12,6-olide; (1&alpha;,6&alpha;,7&beta;,10&alpha;)-form, 4&alpha;,5&alpha;-Epoxide	4,5-Epoxy-11(13)-cadinen-12,6-olide. Arteannuin B. Arteannuin C. Qing Hau Sau II	O=C(O1)C(=C)[C@@H]2CC[C@@H](C)[C@@H]3CC[C@](O4)(C)[C@@H]4[C@]123
4,11(13)-Cadinadien-12,6-olide; (1&alpha;,6&beta;,7&beta;,10&alpha;)-form	Epideoxyarteannuin B. Deoxyisoartemisinin B	O=C(O1)C(=C)[C@@H]([C@]123)CC[C@@H](C)[C@@H]3CCC(C)=C2
4(15),11-Cadinadien-9-one; (1&alpha;,6&alpha;,7&beta;,10&alpha;)-form	4(15),11-Amorphadien-9-one	C=C(C)[C@H]1CC(=O)[C@H](C)[C@H]([C@@H]12)CCC(=C)C2
12-Cadinanol	Artemisinol	OC[C@@H](C)[C@@H]1CC[C@@H](C)[C@@H]([C@H]12)CC[C@@H](C)C2
4,6,11(13)-Cadinatrien-12-oic acid; (1&alpha;,10&alpha;)	6,7-Dehydroartemisinic acid	O=C(O)C(=C)C=1CC[C@@H](C)[C@@H](C12)CCC(C)=C2
4-Cadinene-3,7-diol; (1&alpha;,3&alpha;,6&alpha;,7&alpha;,10&alpha;)-form	4-Amorphene-3,7-diol	CC(C)[C@]1(O)CC[C@@H](C)[C@H]([C@@H]12)C[C@@H](O)C(C)=C2
4-Cadinene-3,11-diol; (1&alpha;,3&xi;,6&alpha;,7&beta;,10&alpha;)-form, 3-(2-Methylpropanoyl)		CC(C)C(=O)O[C@@H](C(C)=C1)C[C@@H]([C@H]12)[C@@H](C)CC[C@@H]2C(C)(C)O
4-Cadinen-12-oic acid; (1&alpha;,6&alpha;,7&beta;,10&alpha;,11R)-form	4-Amorphen-12-oic acid. Dihydroartemisinic acid	O=C(O)[C@H](C)[C@@H]1CC[C@@H](C)[C@@H]([C@H]12)CCC(C)=C2
4-Cadinen-12-oic acid; (1&alpha;,6&alpha;,7&beta;,10&alpha;,11R)-form, 4R,5S-Epoxide	4,5-Epoxy-12-amorphanoic acid. -Epoxydihydroartemisinic acid	O=C(O)[C@H](C)[C@@H]1CC[C@@H](C)[C@H](CC2)[C@H]1[C@@H](O3)[C@]23C
4-Cadinen-12,6-olide; (1&alpha;,6&alpha;,7&alpha;H,10&alpha;,11&beta;)-form	4-Amorphen-12,6-olide. Dihydrodeoxyarteannuin B	O=C(O1)[C@@H](C)[C@@H]([C@]123)CC[C@H](C)[C@H]3CCC(C)=C2
4-Cadinen-12,6-olide; (1&alpha;,6&beta;,7&alpha;H,10&alpha;,11&beta;)-form	Dihydroepideoxyarteannuin B	O=C(O1)[C@@H](C)[C@H]([C@@]123)CC[C@H](C)[C@H]3CCC(C)=C2
3,15-Cedranediol; 3&alpha;-form	8,12-Cedranediol(3?-form)	C1C[C@@](O)(CO)[C@H](C2)C(C)(C)[C@@H]([C@@]123)CC[C@H]3C
Deoxyartemisinin	Octahydro-3,6,9-trimethyl-10aH-9,10b-epoxypyrano[4,32-jk][2]benzoxepin-2(3H)-one, 9CI. Deoxyarteanniun. Hydroarteanniun. Qing Hau Sau III. Arteamisinin III	[C@@]123[C@H]4O[C@@](O3)(C)CC[C@@H]2[C@H](C)CC[C@@H]1[C@@H](C)C(=O)O4
Deoxyartemisinin; 3&alpha;-Hydroxy	Artemisinin D. Arteannuin D. Qing Hau Sau IV. Qinghaosu IV. Arteamisinin IV	[C@@]123[C@H]4O[C@](O3)(C)[C@H](O)C[C@@H]2[C@H](C)CC[C@@H]1[C@@H](C)C(=O)O4
5-(2,5-Dihydro-3-furanyl)-2-methyl-1-penten-3-ol		C=C(C)[C@H](O)CCC1=CCOC1
5-(2,5-Dihydro-3-furanyl)-2-methyl-3-penten-2-ol; (E)-form		CC(C)(O)/C=C/CC1=CCOC1
4,5-Dihydroxy-12,6-cadinanolide; (1&alpha;,4&alpha;,5&alpha;,6&beta;,7&alpha;H,10&alpha;,11&beta;)-form	Arteannuin M	O=C(O1)[C@H](C)[C@@H]([C@@]123)CC[C@@H](C)[C@@H]2CC[C@@](C)(O)[C@H]3O
4,5-Dihydroxy-12,6-cadinanolide; (1&alpha;,4&beta;,5&alpha;,6&beta;,7&alpha;H,10&alpha;,11&beta;)-form		O=C(O1)[C@H](C)[C@@H]([C@@]123)CC[C@@H](C)[C@@H]2CC[C@](C)(O)[C@H]3O
3-(3,4-Dihydroxyphenyl)-2-propenal; (E)-form, 4'-O-(2-Hydroxy-1-hydroxymethylethyl), 3'-Me ether	O-(2-Glyceryl)coniferaldehyde	O=C/C=C/c1cc(OC)c(cc1)OC(CO)CO
3-(3,4-Dihydroxyphenyl)-2-propenal; (E)-form, 4'-O-(1-Methylene-2-oxoethyl), 3'-Me ether	O-(2-Propenal)coniferaldehyde	O=CC(=C)Oc(cc1)c(OC)cc1\C=C\C=O
3',5-Dihydroxy-3,4',6,7-tetramethoxyflavone	5-Hydroxy-2-(3-hydroxy-4-methoxyphenyl)-3,6,7-trimethoxy-4H-benzopyran-4-one, 9CI. Casticin. Vitexicarpin	COc(cc1)c(O)cc1-c(c(c2=O)OC)oc(c23)cc(OC)c(c3O)OC
4,5-Dioxo-4,5-seco-11(13)-cadinen-12-oic acid; (1&alpha;,6&beta;H,7&beta;,10&alpha;)-form		O=C(O)C(=C)[C@@H]1[C@@H](C=O)[C@@H]([C@@H](C)CC1)CCC(=O)C
4,5-Dioxo-4,5-seco-11(13)-cadinen-12-oic acid; (1&alpha;,6&beta;H,7&beta;,10&alpha;)-form, 11R,13-Dihydro	4,5-Dioxo-4,5-seco-12-cadinanoic acid	CC(=O)CC[C@@H]1[C@@H](C)CC[C@@H]([C@H]1C=O)[C@H](C)C(=O)O
4,5-Epoxy-6,12-cadinanediol; (1&alpha;,4&alpha;,5&alpha;,6&alpha;,7&alpha;H,10&alpha;,11R)-form	4,5-Epoxy-6,12-amorphanediol	OC[C@H](C)[C@H]1CC[C@@H](C)[C@H](CC2)[C@]1(O)[C@H](O3)[C@@]23C
4,5-Epoxy-6,12-cadinanediol; (1&alpha;,4&alpha;,5&alpha;,6&alpha;,7&alpha;H,10&alpha;,11R)-form, 12-Carboxylic acid	4,5-Epoxy-6-hydroxy-12-cadinanoic acid. 4,5-Epoxy-6-hydroxy-12-amorphanoic acid	O=C(O)[C@H](C)[C@H]1CC[C@@H](C)[C@H](CC2)[C@]1(O)[C@H](O3)[C@@]23C
4,11-Epoxy-12,13-dinor-3,5-cadinanediol; (1&alpha;,3&alpha;,4&alpha;,5&beta;,6&beta;,7&beta;,10&alpha;)-form		C[C@]12[C@H](O)[C@@H]3[C@@H](C[C@H]1O)[C@H](C)CC[C@H]3CO2
4(15),5-Eudesmadien-1-ol; 1&beta;-form		CC(C)[C@H](CC1)C=C([C@@]12C)C(=C)CC[C@H]2O
4(15),7-Eudesmadien-1-ol; 1&beta;-form		CC(C)C(=CC1)C[C@H]([C@@]12C)C(=C)CC[C@H]2O
4(15),11-Eudesmadien-5-ol; 5&alpha;-form		C=C(C)[C@H](CC1)C[C@](O)([C@@]12C)C(=C)CCC2
4(15),11-Eudesmadien-5-ol; 5&alpha;-form, Hydroperoxide	5-Hydroperoxy-4(15),11-eudesmadiene	C=C(C)[C@H](CC1)C[C@@]([C@@]12C)(OO)C(=C)CCC2
4(15),5,10(14)-Germacratrien-1-ol; (1&beta;,5E)-form		C=C1/C=C/[C@H](C(C)C)CCC(=C)[C@H](O)CC1
2',4',5,5',6,7-Hexahydroxyflavone; 5',6,7-Tri-Me ether	2',4',5-Trihydroxy-5',6,7-trimethoxyflavone. Arcapillin	COc(c1O)c(OC)cc(c12)oc(cc2=O)-c3c(O)cc(O)c(c3)OC
3,3',4',5,6,7-Hexahydroxyflavone; 4'-Me ether	3,3',5,6,7-Pentahydroxy-4'-methoxyflavone. 3',5,6,7-Tetrahydroxy-4'-methoxyflavonol. Quercetagetin 4'-Me ether	COc1c(O)cc(cc1)-c(c(c2=O)O)oc(c23)cc(O)c(O)c3O
3,3',4',5,6,7-Hexahydroxyflavone; 3,4'-Di-Me ether	3',5,6,7-Tetrahydroxy-3,4'-dimethoxyflavone	COc(cc1)c(O)cc1-c(c(c2=O)OC)oc(c23)cc(O)c(O)c3O
3,3',4',5,6,7-Hexahydroxyflavone; 3',4',6,7-Tetra-Me ether	3,5-Dihydroxy-3',4',6,7-tetramethoxyflavone	COc(c1O)c(OC)cc(c12)oc(c(c2=O)O)-c3cc(OC)c(cc3)OC
3,3',4',5,7,8-Hexahydroxyflavone; 3,4'-Di-Me ether	3',5,7,8-Tetrahydroxy-3,4'-dimethoxyflavone	COc(cc1)c(O)cc1-c(c(c2=O)OC)oc(c23)c(O)c(O)cc3O
4-Hydroperoxy-5-amorphen-12-oic acid; (4&alpha;,11R)-form		O=C(O)[C@H](C)[C@H]1CC[C@@H](C)[C@@H](C1=2)CC[C@](C)(C2)OO
5-Hydroxy-12,6-cadinanolide; (1&alpha;,5&alpha;,6&alpha;,7&alpha;H,10&alpha;,11&beta;)-form, O-(3,7,11-Trimethylenedodecyl)		C=C(C)CCCC(=C)CCCC(=C)CCO[C@@H]1[C@H](C)CC[C@H]2[C@H](C)CC[C@@H]([C@@]123)[C@@H](C)C(=O)O3
4-Hydroxy-11(13)-cadinen-12,5-olide; (1&alpha;,4&alpha;,5&alpha;,6&alpha;,7&beta;,10&alpha;)-form	4-Hydroxy-11(13)-amorphen-12,5-olide. Artemisilactone. Qing Hau Sau VI	C=C1C(=O)O[C@@H]([C@H]2[C@H]13)[C@@](C)(O)CC[C@H]2[C@H](C)CC3
4-Hydroxy-11(13)-cadinen-12,5-olide; (1&alpha;,4&beta;,5&alpha;,6&alpha;,7&beta;,10&alpha;)-form	Qing Hau Sau V	C=C1C(=O)O[C@@H]([C@H]2[C@H]13)[C@@](C)(O)CC[C@H]2[C@H](C)CC3
5-Hydroxy-12,13-dinor-4(15)-cadinen-11-oic acid; (1&alpha;,5&alpha;,6&alpha;,7&beta;,10&alpha;)-form	5-Hydroxy-12,13-dinor-4(15)-amorphen-11-oic acid. Norannuic acid	O=C(O)[C@@H]1CC[C@@H](C)[C@@H]([C@H]12)CCC(=C)[C@H]2O
5-Hydroxy-12,13-dinor-4(15)-cadinen-11-oic acid; (1&alpha;,5&alpha;,6&alpha;,7&beta;,10&alpha;)-form, Formyl		O=C(O)[C@@H]1CC[C@@H](C)[C@@H]([C@H]12)CCC(=C)[C@H]2OC=O
10-Hydroxy-15-nor-4-oplopanoic acid; 10&alpha;-form		O=C(O)[C@H]1CC[C@H]([C@@H]12)[C@](C)(O)CC[C@H]2C(C)C
12-Hydroxy-5-nor-4,5-seco-4,6-cadinanedione; (1&alpha;H,7&alpha;H,10&alpha;,11R)-form, Formyl		CC(=O)CC[C@H]1[C@H](C)CC[C@@H](C1=O)[C@@H](C)COC=O
12-Hydroxy-5-nor-4,5-seco-4,6-cadinanedione; (1&alpha;H,7&alpha;H,10&alpha;,11R)-form, 12-Carboxylic acid	5-Nor-4,6-dioxo-4,5-seco-12-cadinanoic acid	CC(=O)CC[C@H]1[C@H](C)CC[C@@H](C1=O)[C@@H](C)C(=O)O
2-Isopropenyl-5-methyl-3-hexene-1,5-diol; (2&xi;,3E)-form	5-Methyl-2-(1-methylethenyl)-3-hexene-1,5-diol (2xi,3E)-form	C=C(C)[C@@H](CO)\C=C\C(C)(C)O
2-Isopropenyl-5-methyl-5-hexene-1,4-diol	5-Methyl-5-(1-methylethenyl)-5-hexene-1,4-diol	C=C(C)[C@@H](CO)C[C@@H](O)C(=C)C
Methylcyclopentane		CC1CCCC1
2-Methyl-6-methylene-1,7-octadiene; 3-Hydroperoxy	3-Hydroperoxy-7-methyl-6-methylene-1,7-octadiene. ?-Myrcene hydroperoxide	C=CC(=C)CC[C@H](C(=C)C)OO
2-Methyl-6-methylene-3,7-octadien-2-ol; (E)-form, 2-Hydroperoxide	2-Hydroperoxy-2-methyl-6-methylene-3,7-octadiene. ?-Myrcene hydroperoxide	C=CC(=C)C\C=C\C(C)(C)OO
Nortaylorione	15-Nor-1,10-seco-1(5)-aromadendrene-4,10-dione	CC(=O)CCC(C1(C)C)C1C2=CCCC2=O
5-Oxo-3-cadinen-12-oic acid; (1&alpha;,6&alpha;,7&beta;,10&alpha;,11R)-form	Arteannuin N. 5-Oxo-3-amorphen-12-oic acid	O=C(O)C(C)C1CCC(C)C(C12)CC=C(C)C2=O
3(20)-Phytene-1,2-diol; (2&xi;,7R,11R)-form	7,11,15-Trimethyl-3-methylene-1,2-hexadecanediol, 9CI	OC[C@H](O)C(=C)CCC[C@H](C)CCC[C@H](C)CCCC(C)C
3(20)-Phytene-1,2-diol; (2&xi;,7R,11R)-form, 2-Hydroperoxide	2-Hydroperoxy-3(20)-phyten-1-ol	OC[C@@H](OO)C(=C)CCC[C@H](C)CCC[C@H](C)CCCC(C)C
6-Prenyl-1H-indole-3-carboxylic acid	6-(3-Methyl-2-butenyl)-1H-indole-3-carboxylic acid	CC(C)=CCc(cc1)cc(c12)[nH]cc2C(=O)O
Qinghaosu I	Arteannuin A. Arteamisinin I. Qing Hau Sau I	O=C1O[C@H]([C@H]2[C@H]13)C(C)=CC[C@H]2[C@H](C)CC3
Triacontanoic acid; Hentriacontyl ester		CCCCCCCCCCCCCCCCCCCCCCCCCCCCCC(=O)OCCCCCCCCCCCCCCCCCCCCCCCCCCCCCCC
1,3,5-Tridecatriene-7,9,11-triyne; (E,E)-form, 3,4:5,6-Diepoxide	3,4:5,6-Diepoxy-1-tridecene-7,9,11-triyne. Annuadiepoxide	CC#CC#CC#CC1C(O1)C(O2)[C@@H]2C=C
2',4',6'-Trihydroxyacetophenone; 2'-Me ether, 4'-O-&beta;-D-glucopyranoside	Rodiolinozide. Annphenone	CC(=O)c1c(OC)cc(cc1O)O[C@@H](O2)[C@@H](O)[C@H](O)[C@@H](O)[C@@H]2CO
2,2,6-Trihydroxy-2H-1-benzopyran	2H-1-Benzopyran-2,2,6-triol, 9CI. 2,2,6-Trihydroxychromene	C1=CC(O)(O)Oc(c12)ccc(c2)O
2,2,6-Trihydroxy-2H-1-benzopyran; 6-Me ether	6-Methoxy-2H-1-benzopyran-2,2-diol, 9CI. 2,2-Dihydroxy-6-methoxy-2H-1-benzopyran. 2,2-Dihydroxy-6-methoxychromene	COc(c1)ccc(c12)OC(O)(O)C=C2
1,3(15),6,10-Farnesatetraen-14-ol; (Z)-form, Ac		C=CC(=C)CC\C=C(COC(=O)C)\CCC=C(C)C
2',3,3',4',5,7-Hexahydroxyflavone; 3,3',4',7-Tetra-Me ether	2',5-Dihydroxy-3,3',4',7-tetramethoxyflavone.	COc(cc1)c(OC)c(O)c1-c(c(c2=O)OC)oc(c23)cc(OC)cc3O
